# Supplementary material for: Whole-Genome Sequencing of Peribacillus frigoritolerans Strain d21.2 Isolated in the Republic of Dagestan, Russia
Source: Microorganisms. 2024 Nov 24;12(12):2410. doi: 10.3390/microorganisms12122410 (PMC11678259; doi:10.3390/microorganisms12122410)
Supplement: Supplementary file 1 [file microorganisms-12-02410-s001.zip]

Archive with 2 entries (2 files):
- Supplementary_Tables_S1-S3_Figure_S1.pdf
- Supplementary_Tables_S4-S10.xlsx
