# Supplementary material for: Whole-Genome Sequencing of Peribacillus frigoritolerans Strain d21.2 Isolated in the Republic of Dagestan, Russia
Source: Microorganisms. 2024 Nov 24;12(12):2410. doi: 10.3390/microorganisms12122410 (PMC11678259; doi:10.3390/microorganisms12122410)
Supplement: Supplementary file 1 [file microorganisms-12-02410-s001.zip › Supplementary_Tables_S4-S10.xlsx]

## Sheet: Table_S4
Table S4.The metadata for the 50 closest Peribacillus frigoritolerans genomes according to pair-wise ANI values relative to our strain. Listed are the accessions in the NCBI RefSeq database, the organism and the strain attributed to the genome as well as the country of origin and isolation source
Assembly	Organism	Strain	Level	Source	Country
GCF_023823995.1	Peribacillus frigoritolerans	KF19	Complete Genome	soil	China
GCF_023823955.1	Peribacillus frigoritolerans	KF3	Complete Genome	soil	China
GCF_023823915.1	Peribacillus frigoritolerans	CK6	Complete Genome	soil	China
GCF_026013865.1	Peribacillus frigoritolerans	HMB20428	Complete Genome	None	China: Baoding
GCF_030348785.1	Peribacillus frigoritolerans	CF13	Contig	rhizosphere soil	China: Chifeng, Inner Mongolia
GCF_030348775.1	Peribacillus frigoritolerans	CF15	Contig	rhizosphere soil	China: Chifeng, Inner Mongolia
GCF_030122925.1	Peribacillus frigoritolerans	CF29	Complete Genome	rhizosphere soil	China: Chifeng, Inner Mongolia
GCF_030122905.1	Peribacillus frigoritolerans	CF20	Complete Genome	rhizosphere soil	China: Chifeng, Inner Mongolia
GCF_025960625.1	Peribacillus frigoritolerans	Q2H1	Complete Genome	Three year continuous cropping of potato root	China: Inner Mongolia
GCF_030123165.1	Peribacillus frigoritolerans	LC22	Complete Genome	rhizosphere soil	China: Liaocheng, Shangdong Province
GCF_030292075.1	Peribacillus frigoritolerans	LN4	Complete Genome	rhizosphere soil	China: Longnan, Gansu Province
GCF_024758165.1	Peribacillus frigoritolerans	NS1	Complete Genome	None	China: Qaidam Basin
GCF_022394675.1	Peribacillus frigoritolerans	JHS1	Complete Genome	soil from tomato plants	Germany
GCF_030348515.1	Peribacillus frigoritolerans	G1S1	Contig	pine forrest soil between two spruce trees	Germany: near Munchenroda, Jena
GCF_029222345.1	Peribacillus frigoritolerans	Kw_SA5	Contig	soil	Greece
GCF_025548515.1	Peribacillus frigoritolerans	CSA2	Contig	soil	Greece
GCF_023502945.1	Peribacillus frigoritolerans	A1E2GFP_S2	Scaffold	soil	Israel
GCF_023502905.1	Peribacillus frigoritolerans	A1E2WT_S1	Scaffold	soil	Israel
GCF_023502885.1	Peribacillus frigoritolerans	A3E1GFP_S4	Scaffold	soil	Israel
GCF_023502825.1	Peribacillus frigoritolerans	A3E1WT_S3	Scaffold	soil	Israel
GCF_030676415.1	Peribacillus frigoritolerans	RU293	Contig	feces	Israel: Jerusalem, The Tisch Family Biblical Zoo
GCF_022603155.1	Peribacillus frigoritolerans	Aquil_B7	Scaffold	Roman amphora	Italy
GCF_024169475.1	Peribacillus frigoritolerans	DSM:8801	Contig	None	Morocco
GCF_036220625.1	Peribacillus frigoritolerans	BD-517	Scaffold	bear intestine	None
GCF_037148635.1	Peribacillus frigoritolerans	MMO-108	Contig	mosquito	None
GCF_963777305.1	Peribacillus frigoritolerans	Unnamed_1	Complete Genome	None	None
GCF_036220565.1	Peribacillus frigoritolerans	NRS-822	Scaffold	None	None
GCF_036220525.1	Peribacillus frigoritolerans	NRS-824	Scaffold	None	None
GCF_036220485.1	Peribacillus frigoritolerans	NRS-835	Scaffold	None	None
GCF_036219785.1	Peribacillus frigoritolerans	NRS-1544	Scaffold	None	None
GCF_036219585.1	Peribacillus frigoritolerans	NRS-1703	Scaffold	None	None
GCF_026795095.1	Peribacillus frigoritolerans	EC30O1N-I3-2	Scaffold	None	None
GCF_026794655.1	Peribacillus frigoritolerans	TP10O4B-4	Scaffold	None	None
GCF_026794285.1	Peribacillus frigoritolerans	TP802B-4	Scaffold	soil	None
GCF_036352075.1	Peribacillus frigoritolerans	GR2	Complete Genome	root	Poland: Lask
GCF_025209795.1	Peribacillus frigoritolerans	2RO30	Contig	canola rhizosphere	Poland: Ostroda
GCF_029625965.1	Peribacillus frigoritolerans	A1.1	Contig	chicken manure	Russia: Belgorod
GCF_041060545.1	Peribacillus frigoritolerans	d21.2	Scaffold	soil	Russia: The Republic of Dagestan
GCF_035065155.1	Peribacillus frigoritolerans	SKFO17	Contig	roots	Russia:Podkumok river
GCF_035064945.1	Peribacillus frigoritolerans	SKFO1	Contig	roots	Russia:Pyatigorsk
GCF_034718975.1	Peribacillus frigoritolerans	P.F1	Contig	pear	Tunisia
GCF_023714145.1	Peribacillus frigoritolerans	MER 73	Contig	Cleanroom	USA
GCF_036222505.1	Peribacillus frigoritolerans	NRS-360	Scaffold	soil	USA
GCF_036222485.1	Peribacillus frigoritolerans	NRS-365	Scaffold	soil	USA
GCF_036222465.1	Peribacillus frigoritolerans	NRS-367	Scaffold	soil	USA
GCF_037027045.1	Peribacillus frigoritolerans	JJ1159	Scaffold	rhizosphere	USA: Alabama
GCF_024159205.1	Peribacillus frigoritolerans	2069sda1	Contig	Clean room	USA: Texas
GCF_036223465.1	Peribacillus frigoritolerans	B-23034	Scaffold	dried feedlot waste	USA: Texas
GCF_024733505.1	Peribacillus frigoritolerans	SC112	Scaffold	None	USA: Thompson trail, Siena College campus, Loudonville, New York
GCF_025142885.1	Peribacillus frigoritolerans	p3-SID801	Contig	Alar crease swab	USA: Wisconsin, Madison
GCF_036350105.1	Peribacillus frigoritolerans	CP18	Scaffold	None	USA:California

## Sheet: Table_S5
Table S5.The distribution of toxins detected in the analyzed genomes using the BtToxin_Digger v1.0.10 software. For each toxin found in the strain (“Tox”) the underlying detection algorithm, namely HMM (Hidden Markov Model) and BLAST is specified (“Type”). The E-values (“HMM E-value”) and the identity (“Identity”) with the closest known homolog are given for these methods, respectively.
Assembly	Strain	Tox	Type	HMM E-value	Identity
GCF_036223465.1_ASM3622346v1_genomic_prokka	B-23034	Bmp1	BLAST	nan	36.2989
GCF_036223465.1_ASM3622346v1_genomic_prokka	B-23034	Vpa	HMM	5.8e-23	nan
GCF_036350105.1_ASM3635010v1_genomic_prokka	CP18	Cry	HMM	3.8e-09	nan
GCF_036350105.1_ASM3635010v1_genomic_prokka	CP18	Bmp1	BLAST	nan	36.6548
GCF_036352075.1_ASM3635207v1_genomic_prokka	GR2	Bmp1	BLAST	nan	36.2989
GCF_037027045.1_ASM3702704v1_genomic_prokka	JJ1159	Bmp1	BLAST	nan	36.2989
GCF_037148635.1_ASM3714863v1_genomic_prokka	MMO-108	Bmp1	BLAST	nan	36.2989
GCF_963777305.1_Bacillus_frigoritolerans_genomic_prokka	Unnamed_1	Bmp1	BLAST	nan	36.2989
GCF_030348775.1_ASM3034877v1_genomic_prokka	CF15	Bmp1	BLAST	nan	36.2989
GCF_030348785.1_ASM3034878v1_genomic_prokka	CF13	Vpa	HMM	7.5e-24	nan
GCF_030348785.1_ASM3034878v1_genomic_prokka	CF13	Bmp1	BLAST	nan	37.3665
GCF_030676415.1_ASM3067641v1_genomic_prokka	RU293	Bmp1	BLAST	nan	38.7931
GCF_034718975.1_ASM3471897v1_genomic_prokka	P.F1	Bmp1	BLAST	nan	36.2989
GCF_035064945.1_ASM3506494v1_genomic_prokka	SKFO1	Bmp1	BLAST	nan	35.9431
GCF_035065155.1_ASM3506515v1_genomic_prokka	SKFO17	Bmp1	BLAST	nan	38.961
GCF_036219585.1_ASM3621958v1_genomic_prokka	NRS-1703	Bmp1	BLAST	nan	36.2989
GCF_036219785.1_ASM3621978v1_genomic_prokka	NRS-1544	Vpa	HMM	2e-23	nan
GCF_036219785.1_ASM3621978v1_genomic_prokka	NRS-1544	Bmp1	BLAST	nan	36.2989
GCF_036220485.1_ASM3622048v1_genomic_prokka	NRS-835	Bmp1	BLAST	nan	36.2989
GCF_036220485.1_ASM3622048v1_genomic_prokka	NRS-835	Vpa	HMM	2.7e-23	nan
GCF_036220525.1_ASM3622052v1_genomic_prokka	NRS-824	Bmp1	BLAST	nan	35.9431
GCF_036220565.1_ASM3622056v1_genomic_prokka	NRS-822	Bmp1	BLAST	nan	35.9431
GCF_036220625.1_ASM3622062v1_genomic_prokka	BD-517	Bmp1	BLAST	nan	38.961
GCF_036222465.1_ASM3622246v1_genomic_prokka	NRS-367	Bmp1	BLAST	6e-42	36.2989
GCF_036222485.1_ASM3622248v1_genomic_prokka	NRS-365	Bmp1	BLAST	nan	36.2989
GCF_036222505.1_ASM3622250v1_genomic_prokka	NRS-360	Bmp1	BLAST	3e-33	35.5372
GCF_036222505.1_ASM3622250v1_genomic_prokka	NRS-360	Bmp1	BLAST	nan	36.2989
GCF_025142885.1_ASM2514288v1_genomic_prokka	p3-SID801	Bmp1	BLAST	nan	38.961
GCF_025209795.1_ASM2520979v1_genomic_prokka	2RO30	Vpa	HMM	7.2e-29	nan
GCF_025209795.1_ASM2520979v1_genomic_prokka	2RO30	Bmp1	BLAST	nan	35.4839
GCF_025209795.1_ASM2520979v1_genomic_prokka	2RO30	Bmp1	BLAST	nan	35.9431
GCF_025548515.1_ASM2554851v1_genomic_prokka	CSA2	Bmp1	BLAST	nan	36.6548
GCF_025960625.1_ASM2596062v1_genomic_prokka	Q2H1	Vpa	HMM	2.3e-23	nan
GCF_025960625.1_ASM2596062v1_genomic_prokka	Q2H1	Bmp1	BLAST	nan	36.2989
GCF_026013865.1_ASM2601386v1_genomic_prokka	HMB20428	Vpa	HMM	7.5e-24	nan
GCF_026013865.1_ASM2601386v1_genomic_prokka	HMB20428	Bmp1	BLAST	nan	37.0107
GCF_026794285.1_ASM2679428v1_genomic_prokka	TP802B-4	Vpa	HMM	2.7e-27	nan
GCF_026794285.1_ASM2679428v1_genomic_prokka	TP802B-4	Bmp1	BLAST	nan	36.2989
GCF_026794655.1_ASM2679465v1_genomic_prokka	TP10O4B-4	Vpa	HMM	7.5e-24	nan
GCF_026794655.1_ASM2679465v1_genomic_prokka	TP10O4B-4	Bmp1	BLAST	nan	38.961
GCF_026795095.1_ASM2679509v1_genomic_prokka	EC30O1N-I3-2	Bmp1	BLAST	nan	36.2989
GCF_029222345.1_ASM2922234v1_genomic_prokka	Kw_SA5	Bmp1	BLAST	nan	36.6548
GCF_029222345.1_ASM2922234v1_genomic_prokka	Kw_SA5	App4Aa1	BLAST	0	87.5354
GCF_029222345.1_ASM2922234v1_genomic_prokka	Kw_SA5	Mpp46Ab1	BLAST	nan	44.3089
GCF_029625965.1_ASM2962596v1_genomic_prokka	A1.1	Bmp1	BLAST	nan	38.7931
GCF_030122905.1_ASM3012290v1_genomic_prokka	CF20	Vpa	HMM	7.5e-24	nan
GCF_030122905.1_ASM3012290v1_genomic_prokka	CF20	Bmp1	BLAST	nan	37.0107
GCF_030122925.1_ASM3012292v1_genomic_prokka	CF29	Bmp1	BLAST	nan	35.9431
GCF_030123165.1_ASM3012316v1_genomic_prokka	LC22	Bmp1	BLAST	nan	35.9431
GCF_030292075.1_ASM3029207v1_genomic_prokka	LN4	Bmp1	BLAST	nan	36.2989
GCF_030348515.1_ASM3034851v1_genomic_prokka	G1S1	Vpa	HMM	2.5e-23	nan
GCF_030348515.1_ASM3034851v1_genomic_prokka	G1S1	Cry	HMM	3.9e-09	nan
GCF_030348515.1_ASM3034851v1_genomic_prokka	G1S1	Bmp1	BLAST	nan	38.5281
D212_prokka	d21.2	Bmp1	BLAST	4e-42	36.6548
D212_prokka	d21.2	Vpa	HMM	1.2e-27	nan
GCF_022394675.1_ASM2239467v1_genomic_prokka	JHS1	Bmp1	BLAST	nan	36.2989
GCF_022603155.1_ASM2260315v1_genomic_prokka	Aquil_B7	Mpp46Ab1	BLAST	nan	45.6693
GCF_023502825.1_ASM2350282v1_genomic_prokka	A3E1WT_S3	Bmp1	BLAST	nan	36.6548
GCF_023502885.1_ASM2350288v1_genomic_prokka	A3E1GFP_S4	Bmp1	BLAST	nan	36.2989
GCF_023502885.1_ASM2350288v1_genomic_prokka	A3E1GFP_S4	Vpa	HMM	2e-23	nan
GCF_023502905.1_ASM2350290v1_genomic_prokka	A1E2WT_S1	Bmp1	BLAST	nan	36.2989
GCF_023502905.1_ASM2350290v1_genomic_prokka	A1E2WT_S1	Vpa	HMM	2e-23	nan
GCF_023502945.1_ASM2350294v1_genomic_prokka	A1E2GFP_S2	Bmp1	BLAST	nan	36.6548
GCF_023714145.1_ASM2371414v1_genomic_prokka	MER 73	Bmp1	BLAST	nan	35.9431
GCF_023823915.1_ASM2382391v1_genomic_prokka	CK6	Cry	HMM	1.4e-08	nan
GCF_023823915.1_ASM2382391v1_genomic_prokka	CK6	Bmp1	BLAST	nan	36.2989
GCF_023823955.1_ASM2382395v1_genomic_prokka	KF3	Bmp1	BLAST	nan	36.2989
GCF_023823995.1_ASM2382399v1_genomic_prokka	KF19	Bmp1	BLAST	nan	35.9431
GCF_024159205.1_ASM2415920v1_genomic_prokka	2069sda1	Bmp1	BLAST	nan	38.961
GCF_024169475.1_ASM2416947v1_genomic_prokka	DSM:8801	Bmp1	BLAST	nan	38.5281
GCF_024733505.1_ASM2473350v1_genomic_prokka	SC112	Bmp1	BLAST	nan	35.5872
GCF_024758165.1_ASM2475816v1_genomic_prokka	NS1	Bmp1	BLAST	nan	36.6548

## Sheet: Table_S6
Table S6. The overall frequency of insecticidal toxins identified in Peribacillus frigoritolerans genomes.
Toxin	Frequency
App4Aa1	1
Mpp46Ab1	2
Cry	3
Vpa	14
Bmp1	50

## Sheet: Table_S7
Table S7.The list of BGCs (Biosynthetic Gene Clusters) detected in the studied genomic dataset. The overall predictions by antiSMASH v7.1.1 and DeepBGC v0.1.30 programs are presented. In case the BGC was detected by multiple instruments, a concatenated name is given. Presented are, the coordinates of the regions, the number of CDS (Coding Sequences), the chemical class, the name of the most simil…
Strain	Contig	Start	Stop	Length	Num_CDS	Tool	Class	Known_cluster	Identity	Activity	Score
d21.2	NODE_5	190546	214519	23973	23	antiSMASH_DeepBGC	Lassopeptide	paeninodin	100	antibacterial	0.97291
d21.2	NODE_5	163098	163311	213	1	DeepBGC	-	-	-	antibacterial	0.70458
d21.2	NODE_6	63960	108027	44067	38	antiSMASH_DeepBGC	NRP	meilingmycin	2.17	antibacterial	0.7799
d21.2	NODE_6	121474	122868	1394	2	DeepBGC	Polyketide-terpene	-	-	antibacterial	0.81167
d21.2	NODE_13	61931	64994	3063	3	DeepBGC	-	-	-	antibacterial	0.72834
d21.2	NODE_17	70782	73364	2582	5	DeepBGC	-	-	-	antibacterial	0.75333
d21.2	NODE_3	102897	126432	23535	17	antiSMASH	LAP	-	-	-	-
d21.2	NODE_23	28863	32629	3766	5	DeepBGC	Polyketide	-	-	antibacterial	0.82667
d21.2	NODE_11	105365	106556	1191	1	DeepBGC	Polyketide	-	-	antibacterial-antifungal	0.7161
d21.2	NODE_11	112817	113822	1005	1	DeepBGC	-	-	-	antibacterial	0.7184
d21.2	NODE_11	122746	127539	4793	5	DeepBGC	Saccharide	-	-	antibacterial	0.82167
d21.2	NODE_26	3138	3831	693	2	DeepBGC	-	-	-	antibacterial	0.73138
d21.2	NODE_26	5242	16433	11191	13	DeepBGC	-	-	-	cytotoxic	0.89084
d21.2	NODE_26	20653	24837	4184	5	DeepBGC	RiPP	-	-	antibacterial	0.80063
d21.2	NODE_8	184667	208836	24169	25	antiSMASH	Betalactone	fengycin	46.67	-	-
d21.2	NODE_8	74691	81075	6384	6	DeepBGC	Polyketide	-	-	antibacterial-antifungal	0.71805
d21.2	NODE_8	316853	319813	2960	4	DeepBGC	-	-	-	antibacterial	0.77132
d21.2	NODE_8	324918	339393	14475	14	DeepBGC	Saccharide	-	-	antibacterial	0.9813
d21.2	NODE_1	375631	416719	41088	39	antiSMASH	T3pks	-	-	-	-
d21.2	NODE_1	551614	572432	20818	21	antiSMASH	Terpene	-	-	-	-
d21.2	NODE_1	15369	17440	2071	2	DeepBGC	Polyketide	-	-	antibacterial	0.83542
d21.2	NODE_10	180132	182871	2739	2	DeepBGC	-	-	-	antibacterial	0.76629
d21.2	NODE_7	75827	76577	750	3	DeepBGC	-	-	-	antibacterial	0.71152
d21.2	NODE_7	237872	298196	60324	46	antiSMASH_DeepBGC	NRP	koranimine	100	antibacterial	0.8721
d21.2	NODE_2	189404	211299	21895	18	antiSMASH	Terpene	-	-	-	-
d21.2	NODE_2	513534	529046	15512	10	antiSMASH	Ni-siderophore	schizokinen	60	-	-
d21.2	NODE_2	125123	126191	1068	1	DeepBGC	Other	-	-	antibacterial	0.79526
d21.2	NODE_2	299687	314962	15275	11	DeepBGC	Saccharide	-	-	antibacterial	0.84165
MMO-108	NZ_JBBCTA010000011.1	91441	93103	1662	4	DeepBGC	-	-	-	antibacterial	0.75011
MMO-108	NZ_JBBCTA010000057.1	4529	8238	3709	5	DeepBGC	-	-	-	antibacterial	0.73679
MMO-108	NZ_JBBCTA010000057.1	10643	15128	4485	5	DeepBGC	RiPP	-	-	antibacterial	0.80493
MMO-108	NZ_JBBCTA010000017.1	597	19808	19211	19	DeepBGC	Saccharide	-	-	-	0.97676
MMO-108	NZ_JBBCTA010000019.1	1	21975	21974	17	antiSMASH	LAP	-	-	-	-
MMO-108	NZ_JBBCTA010000032.1	28403	43358	14955	17	antiSMASH	Lassopeptide	paeninodin	100	-	-
MMO-108	NZ_JBBCTA010000001.1	352097	376266	24169	24	antiSMASH	Betalactone	fengycin	46.67	-	-
MMO-108	NZ_JBBCTA010000001.1	89466	110953	21487	18	DeepBGC	Saccharide	-	-	-	0.83491
MMO-108	NZ_JBBCTA010000001.1	500474	508840	8366	10	DeepBGC	-	-	-	antibacterial	0.82993
MMO-108	NZ_JBBCTA010000001.1	509934	511095	1161	2	DeepBGC	RiPP	-	-	antibacterial	0.74036
MMO-108	NZ_JBBCTA010000065.1	0	1486	1486	1	DeepBGC	-	-	-	antibacterial	0.74682
MMO-108	NZ_JBBCTA010000008.1	44680	85768	41088	38	antiSMASH	T3pks	-	-	-	-
MMO-108	NZ_JBBCTA010000018.1	290	12358	12068	11	DeepBGC	Saccharide	-	-	antibacterial	0.93303
MMO-108	NZ_JBBCTA010000042.1	526	33426	32900	34	DeepBGC	Saccharide	-	-	-	0.86313
MMO-108	NZ_JBBCTA010000084.1	1	4428	4427	3	DeepBGC	-	-	-	antibacterial	0.88482
MMO-108	NZ_JBBCTA010000003.1	1469	3994	2525	4	DeepBGC	-	-	-	antibacterial	0.81276
MMO-108	NZ_JBBCTA010000003.1	390726	393600	2874	4	DeepBGC	Polyketide	-	-	antibacterial	0.80227
MMO-108	NZ_JBBCTA010000058.1	400	5093	4693	3	DeepBGC	-	-	-	antibacterial	0.75763
MMO-108	NZ_JBBCTA010000006.1	175731	197626	21895	18	antiSMASH	Terpene	cittilin A/cittilin B	7.69	-	-
MMO-108	NZ_JBBCTA010000016.1	47426	80938	33512	25	antiSMASH	Ni-siderophore	schizokinen	60	-	-
MMO-108	NZ_JBBCTA010000021.1	58833	79829	20996	17	DeepBGC	Saccharide	-	-	antibacterial	0.97768
MMO-108	NZ_JBBCTA010000027.1	4644	25462	20818	21	antiSMASH	Terpene	-	-	-	-
MMO-108	NZ_JBBCTA010000040.1	10452	11665	1213	2	DeepBGC	-	-	-	antibacterial	0.7824
MMO-108	NZ_JBBCTA010000005.1	165791	226107	60316	51	antiSMASH_DeepBGC	NRP	koranimine	100	antibacterial	0.90981
MMO-108	NZ_JBBCTA010000007.1	95	16989	16894	18	DeepBGC	Saccharide	-	-	-	0.89984
MMO-108	NZ_JBBCTA010000007.1	186851	203290	16439	12	DeepBGC	Saccharide	-	-	antibacterial	0.90111
MMO-108	NZ_JBBCTA010000059.1	2414	13816	11402	12	DeepBGC	Saccharide	-	-	-	0.87224
MMO-108	NZ_JBBCTA010000082.1	256	4746	4490	7	DeepBGC	Other	-	-	antibacterial	0.87863
MMO-108	NZ_JBBCTA010000069.1	1734	3129	1395	1	DeepBGC	-	-	-	inhibitor	0.76943
MMO-108	NZ_JBBCTA010000087.1	652	2110	1458	1	DeepBGC	RiPP	-	-	antibacterial	0.72056
MMO-108	NZ_JBBCTA010000073.1	5315	7310	1995	3	DeepBGC	-	-	-	antibacterial	0.73458
MMO-108	NZ_JBBCTA010000067.1	925	9301	8376	11	DeepBGC	Polyketide	-	-	antibacterial	0.77962
JJ1159	NZ_JBANCA010000255.1	143	5942	5799	4	DeepBGC	Other	-	-	antibacterial	0.81465
JJ1159	NZ_JBANCA010000435.1	1	1695	1694	2	antiSMASH_DeepBGC	Rre-containing	-	-	-	0.93423
JJ1159	NZ_JBANCA010000272.1	1	6301	6300	7	antiSMASH	Terpene	-	-	-	-
JJ1159	NZ_JBANCA010000144.1	2	1256	1254	1	DeepBGC	Polyketide	-	-	antibacterial	0.76007
JJ1159	NZ_JBANCA010000305.1	0	2102	2102	2	DeepBGC	Saccharide	-	-	antibacterial	0.77397
JJ1159	NZ_JBANCA010000037.1	337	10221	9884	11	DeepBGC	Polyketide	-	-	antibacterial	0.9089
JJ1159	NZ_JBANCA010000346.1	210	5435	5225	5	DeepBGC	Polyketide	-	-	antibacterial	0.90468
JJ1159	NZ_JBANCA010000365.1	0	1506	1506	1	DeepBGC	-	-	-	antibacterial	0.77852
JJ1159	NZ_JBANCA010000421.1	0	2387	2387	1	DeepBGC	Saccharide	-	-	antibacterial	0.71667
JJ1159	NZ_JBANCA010000429.1	346	1946	1600	2	DeepBGC	Polyketide	-	-	antibacterial	0.73561
JJ1159	NZ_JBANCA010000595.1	20	1178	1158	1	DeepBGC	-	-	-	antibacterial	0.76083
JJ1159	NZ_JBANCA010000181.1	342	3997	3655	4	DeepBGC	-	-	-	antibacterial	0.75649
JJ1159	NZ_JBANCA010000028.1	23849	47384	23535	15	antiSMASH	LAP	-	-	-	-
JJ1159	NZ_JBANCA010000171.1	2807	5990	3183	3	DeepBGC	Polyketide	-	-	antibacterial	0.72615
JJ1159	NZ_JBANCA010000178.1	1749	4088	2339	2	DeepBGC	-	-	-	antibacterial	0.82795
JJ1159	NZ_JBANCA010000249.1	0	2112	2112	2	DeepBGC	-	-	-	antibacterial	0.71477
JJ1159	NZ_JBANCA010000316.1	1	3289	3288	4	DeepBGC	NRP	-	-	inhibitor	0.78398
JJ1159	NZ_JBANCA010000454.1	286	1813	1527	2	DeepBGC	-	-	-	antibacterial	0.70997
JJ1159	NZ_JBANCA010000482.1	0	2730	2730	2	DeepBGC	Polyketide	-	-	antibacterial-antifungal	0.76851
JJ1159	NZ_JBANCA010000112.1	2319	5842	3523	3	DeepBGC	-	-	-	antibacterial	0.71064
JJ1159	NZ_JBANCA010000006.1	46617	51593	4976	6	DeepBGC	RiPP	-	-	antibacterial	0.80055
JJ1159	NZ_JBANCA010000440.1	2	2707	2705	2	DeepBGC	Polyketide	-	-	antibacterial	0.85178
JJ1159	NZ_JBANCA010000380.1	1440	2898	1458	1	DeepBGC	RiPP	-	-	antibacterial	0.71184
JJ1159	NZ_JBANCA010000324.1	97	3505	3408	3	DeepBGC	-	-	-	antibacterial	0.73622
JJ1159	NZ_JBANCA010000101.1	19666	20959	1293	2	DeepBGC	Polyketide-terpene	-	-	antibacterial	0.80265
JJ1159	NZ_JBANCA010000153.1	1	1712	1711	1	DeepBGC	-	-	-	antibacterial	0.83202
JJ1159	NZ_JBANCA010000136.1	9458	12764	3306	3	DeepBGC	Polyketide	-	-	antibacterial	0.75775
JJ1159	NZ_JBANCA010000136.1	13623	15844	2221	3	DeepBGC	-	-	-	cytotoxic	0.83134
JJ1159	NZ_JBANCA010000253.1	0	1269	1269	2	DeepBGC	-	-	-	antibacterial	0.73866
JJ1159	NZ_JBANCA010000348.1	120	3515	3395	3	DeepBGC	-	-	-	antibacterial	0.83613
JJ1159	NZ_JBANCA010000019.1	11	1181	1170	1	DeepBGC	-	-	-	antibacterial	0.77878
JJ1159	NZ_JBANCA010000019.1	3432	6287	2855	3	DeepBGC	-	-	-	antibacterial	0.72985
JJ1159	NZ_JBANCA010000325.1	2	1997	1995	1	DeepBGC	Polyketide	-	-	antibacterial	0.86793
JJ1159	NZ_JBANCA010000117.1	2	1547	1545	1	DeepBGC	Polyketide	-	-	antibacterial	0.76007
JJ1159	NZ_JBANCA010000141.1	1	2572	2571	2	DeepBGC	-	-	-	antibacterial	0.8681
JJ1159	NZ_JBANCA010000442.1	0	2549	2549	3	DeepBGC	-	-	-	antibacterial	0.7769
JJ1159	NZ_JBANCA010000311.1	957	2714	1757	2	DeepBGC	Saccharide	-	-	antibacterial	0.78241
JJ1159	NZ_JBANCA010000510.1	0	1430	1430	2	DeepBGC	-	-	-	antibacterial	0.78135
JJ1159	NZ_JBANCA010000277.1	802	2593	1791	3	DeepBGC	RiPP	-	-	antibacterial	0.72703
JJ1159	NZ_JBANCA010000023.1	1	2353	2352	4	DeepBGC	RiPP	-	-	antibacterial	0.76631
JJ1159	NZ_JBANCA010000150.1	894	2637	1743	1	DeepBGC	Polyketide	-	-	antibacterial	0.7604
JJ1159	NZ_JBANCA010000021.1	152	1403	1251	2	DeepBGC	-	-	-	antibacterial	0.74703
JJ1159	NZ_JBANCA010000022.1	400	9799	9399	9	DeepBGC	-	-	-	antibacterial	0.93525
JJ1159	NZ_JBANCA010000222.1	310	3121	2811	2	DeepBGC	Polyketide	-	-	antibacterial-antifungal	0.78133
JJ1159	NZ_JBANCA010000505.1	0	2060	2060	2	DeepBGC	Polyketide	-	-	antibacterial	0.85749
JJ1159	NZ_JBANCA010000007.1	40035	73120	33085	26	antiSMASH_DeepBGC	NRP	meilingmycin	2.17	antibacterial	0.85414
JJ1159	NZ_JBANCA010000126.1	40865	43608	2743	3	DeepBGC	Other	-	-	antibacterial	0.76705
JJ1159	NZ_JBANCA010000148.1	1	41683	41682	23	antiSMASH_DeepBGC	NRP	koranimine	100	antibacterial	0.94684
JJ1159	NZ_JBANCA010000419.1	1456	3187	1731	3	DeepBGC	-	-	-	antibacterial	0.74771
JJ1159	NZ_JBANCA010000033.1	1	6016	6015	6	antiSMASH_DeepBGC	Betalactone	fengycin	40	antibacterial	0.72004
JJ1159	NZ_JBANCA010000295.1	172	2883	2711	4	DeepBGC	-	-	-	antibacterial	0.87744
JJ1159	NZ_JBANCA010000057.1	41801	75313	33512	26	antiSMASH	Ni-siderophore	schizokinen	60	-	-
JJ1159	NZ_JBANCA010000156.1	1	20107	20106	21	antiSMASH	T3pks	-	-	-	-
JJ1159	NZ_JBANCA010000298.1	2	6032	6030	5	DeepBGC	-	-	-	antibacterial	0.80387
JJ1159	NZ_JBANCA010000567.1	2	1067	1065	1	DeepBGC	-	-	-	antibacterial	0.75601
JJ1159	NZ_JBANCA010000479.1	2	6088	6086	5	DeepBGC	-	-	-	antibacterial	0.83712
JJ1159	NZ_JBANCA010000476.1	26	2095	2069	2	DeepBGC	Polyketide	-	-	antibacterial	0.80759
JJ1159	NZ_JBANCA010000314.1	0	4410	4410	3	DeepBGC	Polyketide	-	-	antibacterial-antifungal	0.77689
JJ1159	NZ_JBANCA010000015.1	92026	113921	21895	19	antiSMASH	Terpene	-	-	-	-
JJ1159	NZ_JBANCA010000015.1	27146	29141	1995	3	DeepBGC	Other	-	-	antibacterial	0.80667
JJ1159	NZ_JBANCA010000015.1	201161	216153	14992	11	DeepBGC	Saccharide	-	-	antibacterial	0.93646
JJ1159	NZ_JBANCA010000173.1	2	2149	2147	4	DeepBGC	Polyketide	-	-	inhibitor	0.75383
JJ1159	NZ_JBANCA010000143.1	115	1666	1551	1	DeepBGC	-	-	-	antibacterial	0.78834
JJ1159	NZ_JBANCA010000310.1	0	1385	1385	1	DeepBGC	Saccharide	-	-	antibacterial	0.81311
JJ1159	NZ_JBANCA010000329.1	0	4025	4025	4	DeepBGC	-	-	-	antibacterial	0.77345
JJ1159	NZ_JBANCA010000055.1	235	1537	1302	1	DeepBGC	-	-	-	antibacterial	0.72372
JJ1159	NZ_JBANCA010000055.1	2918	8608	5690	7	DeepBGC	Saccharide	-	-	antibacterial	0.80073
JJ1159	NZ_JBANCA010000367.1	40	1363	1323	1	DeepBGC	Polyketide	-	-	antibacterial	0.7447
JJ1159	NZ_JBANCA010000358.1	2	1058	1056	1	DeepBGC	-	-	-	antibacterial	0.74307
JJ1159	NZ_JBANCA010000323.1	5874	7533	1659	2	DeepBGC	Polyketide	-	-	antibacterial	0.80997
JJ1159	NZ_JBANCA010000151.1	462	1920	1458	1	DeepBGC	-	-	-	antibacterial	0.73497
Unnamed_1	NZ_OY970403.1	2	21452	21450	19	DeepBGC	RiPP	-	-	antibacterial	0.88943
Unnamed_1	NZ_OY970400.1	215718	267598	51880	40	antiSMASH_DeepBGC	NRP	bacillibactin/bacillibactin E/bacillibactin F	100	-	0.94899
Unnamed_1	NZ_OY970400.1	695740	758958	63218	48	antiSMASH_DeepBGC	NRP	koranimine	125	antibacterial	0.94444
Unnamed_1	NZ_OY970400.1	2489410	2513579	24169	25	antiSMASH	Betalactone	fengycin	46.67	-	-
Unnamed_1	NZ_OY970400.1	3354433	3395521	41088	37	antiSMASH	T3pks	-	-	-	-
Unnamed_1	NZ_OY970400.1	3536261	3557079	20818	21	antiSMASH	Terpene	-	-	-	-
Unnamed_1	NZ_OY970400.1	3942366	3965338	22972	27	antiSMASH	Sactipeptide	sporulation killing factor	28.57	-	-
Unnamed_1	NZ_OY970400.1	4579681	4603216	23535	19	antiSMASH	LAP	-	-	-	-
Unnamed_1	NZ_OY970400.1	5226704	5248599	21895	18	antiSMASH	Terpene	cittilin A/cittilin B	7.69	-	-
Unnamed_1	NZ_OY970400.1	5578296	5611808	33512	25	antiSMASH	Ni-siderophore	schizokinen	60	-	-
Unnamed_1	NZ_OY970400.1	2052505	2053864	1359	1	DeepBGC	-	-	-	antibacterial	0.75394
Unnamed_1	NZ_OY970400.1	2669604	2674793	5189	7	DeepBGC	-	-	-	antibacterial	0.77202
Unnamed_1	NZ_OY970400.1	3766265	3767639	1374	1	DeepBGC	-	-	-	antibacterial	0.73338
Unnamed_1	NZ_OY970400.1	3768981	3815587	46606	41	DeepBGC	Saccharide	-	-	antibacterial	0.97478
Unnamed_1	NZ_OY970400.1	4896106	4900080	3974	5	DeepBGC	-	-	-	cytotoxic	0.86366
Unnamed_1	NZ_OY970400.1	5169062	5170655	1593	2	DeepBGC	Other	-	-	antibacterial	0.72328
Unnamed_1	NZ_OY970400.1	5350899	5352003	1104	1	DeepBGC	Saccharide	-	-	antibacterial	0.76071
Unnamed_1	NZ_OY970400.1	5355862	5364990	9128	6	DeepBGC	Saccharide	-	-	antibacterial	0.8673
GR2	NZ_CP143575.1	740249	802784	62535	44	antiSMASH_DeepBGC	NRP	koranimine	100	-	0.89337
GR2	NZ_CP143575.1	3829690	3853684	23994	21	antiSMASH_DeepBGC	Lassopeptide	paeninodin	100	antibacterial	0.97162
GR2	NZ_CP143575.1	2483856	2508025	24169	24	antiSMASH	Betalactone	fengycin	46.67	-	-
GR2	NZ_CP143575.1	3435586	3476674	41088	41	antiSMASH	T3pks	-	-	-	-
GR2	NZ_CP143575.1	3611497	3632315	20818	21	antiSMASH	Terpene	-	-	-	-
GR2	NZ_CP143575.1	4600549	4624084	23535	19	antiSMASH	LAP	-	-	-	-
GR2	NZ_CP143575.1	5246419	5268464	22045	19	antiSMASH	Terpene	-	-	-	-
GR2	NZ_CP143575.1	5561399	5594911	33512	26	antiSMASH	Ni-siderophore	schizokinen	60	-	-
GR2	NZ_CP143575.1	2797808	2798813	1005	1	DeepBGC	-	-	-	antibacterial	0.70979
GR2	NZ_CP143575.1	2808504	2812828	4324	5	DeepBGC	Saccharide	-	-	antibacterial	0.87176
GR2	NZ_CP143575.1	2987852	3007391	19539	18	DeepBGC	Saccharide	-	-	antibacterial	0.96653
GR2	NZ_CP143575.1	4180515	4192084	11569	13	DeepBGC	-	-	-	antibacterial	0.87509
GR2	NZ_CP143575.1	4916400	4921617	5217	6	DeepBGC	-	-	-	cytotoxic	0.85976
GR2	NZ_CP143575.1	5180971	5182564	1593	2	DeepBGC	Other	-	-	antibacterial	0.74862
GR2	NZ_CP143575.1	5358869	5374081	15212	11	DeepBGC	Saccharide	-	-	antibacterial	0.85805
CP18	NZ_JAZDXG010000001.1	255580	315899	60319	40	antiSMASH_DeepBGC	NRP	koranimine	100	antibacterial	0.90831
CP18	NZ_JAZDXG010000001.1	2062920	2087089	24169	24	antiSMASH	Betalactone	fengycin	46.67	-	-
CP18	NZ_JAZDXG010000001.1	2271278	2299295	28017	21	antiSMASH	Betalactone	-	-	-	-
CP18	NZ_JAZDXG010000001.1	3000231	3041319	41088	38	antiSMASH	T3pks	-	-	-	-
CP18	NZ_JAZDXG010000001.1	3181062	3201880	20818	21	antiSMASH	Terpene	-	-	-	-
CP18	NZ_JAZDXG010000001.1	4289931	4313472	23541	15	antiSMASH	LAP	-	-	-	-
CP18	NZ_JAZDXG010000001.1	4641738	4652316	10578	11	antiSMASH	RiPP-like	-	-	-	-
CP18	NZ_JAZDXG010000001.1	4974969	4996864	21895	20	antiSMASH	Terpene	cittilin A/cittilin B	7.69	-	-
CP18	NZ_JAZDXG010000001.1	5311387	5344900	33513	25	antiSMASH	Ni-siderophore	schizokinen	60	-	-
CP18	NZ_JAZDXG010000001.1	572028	592819	20791	18	DeepBGC	-	-	-	antibacterial	0.85655
CP18	NZ_JAZDXG010000001.1	1616412	1617634	1222	2	DeepBGC	-	-	-	antibacterial	0.72538
CP18	NZ_JAZDXG010000001.1	2364183	2367749	3566	3	DeepBGC	Polyketide	-	-	antibacterial-antifungal	0.73919
CP18	NZ_JAZDXG010000001.1	2372708	2376729	4021	3	DeepBGC	Saccharide	-	-	-	0.74078
CP18	NZ_JAZDXG010000001.1	2382470	2387235	4765	5	DeepBGC	Saccharide	-	-	antibacterial	0.84654
CP18	NZ_JAZDXG010000001.1	2511309	2529362	18053	16	DeepBGC	Saccharide	-	-	antibacterial	0.92835
CP18	NZ_JAZDXG010000001.1	3448040	3465859	17819	22	DeepBGC	RiPP	-	-	antibacterial	0.79818
CP18	NZ_JAZDXG010000001.1	3470047	3500407	30360	31	DeepBGC	Saccharide	-	-	-	0.96083
CP18	NZ_JAZDXG010000001.1	5093276	5095142	1866	2	DeepBGC	Saccharide	-	-	antibacterial	0.7487
CP18	NZ_JAZDXG010000001.1	5096688	5107369	10681	7	DeepBGC	Saccharide	-	-	antibacterial	0.88378
CP18	NZ_JAZDXG010000001.1	5255605	5259068	3463	4	DeepBGC	RiPP	-	-	antibacterial	0.76891
CP18	NZ_JAZDXG010000001.1	5279804	5282868	3064	2	DeepBGC	Saccharide	-	-	antibacterial	0.79792
CP18	NZ_JAZDXG010000005.1	252728	300614	47886	30	antiSMASH_DeepBGC	NRP	-	-	-	0.97636
CP18	NZ_JAZDXG010000002.1	117883	169613	51730	39	antiSMASH_DeepBGC	NRP	bacillibactin/bacillibactin E/bacillibactin F	100	-	0.95726
B-23034	NZ_JARMVE010000045.1	4591	26726	22135	21	antiSMASH	Opine-like-metallophore	bacillopaline	100	-	-
B-23034	NZ_JARMVE010000003.1	239715	273227	33512	27	antiSMASH	Ni-siderophore	schizokinen	60	-	-
B-23034	NZ_JARMVE010000003.1	37557	52803	15246	11	DeepBGC	Saccharide	-	-	antibacterial	0.84131
B-23034	NZ_JARMVE010000030.1	67274	77358	10084	8	DeepBGC	-	-	-	antibacterial	0.88538
B-23034	NZ_JARMVE010000062.1	201	5428	5227	6	DeepBGC	RiPP	-	-	antibacterial	0.84071
B-23034	NZ_JARMVE010000046.1	364	9665	9301	11	DeepBGC	RiPP	-	-	antibacterial	0.76992
B-23034	NZ_JARMVE010000008.1	345173	389240	44067	36	antiSMASH_DeepBGC	NRP	meilingmycin	2.17	antibacterial	0.76086
B-23034	NZ_JARMVE010000008.1	1828	4701	2873	4	DeepBGC	Polyketide	-	-	antibacterial	0.77546
B-23034	NZ_JARMVE010000015.1	11436	52524	41088	39	antiSMASH	T3pks	-	-	-	-
B-23034	NZ_JARMVE010000015.1	188293	209111	20818	21	antiSMASH	Terpene	-	-	-	-
B-23034	NZ_JARMVE010000014.1	70004	132452	62448	44	antiSMASH_DeepBGC	NRP	koranimine	100	-	0.909
B-23034	NZ_JARMVE010000006.1	1	33021	33020	30	antiSMASH_DeepBGC	NRP	amyloliquecidin GF610	13.33	-	0.94425
B-23034	NZ_JARMVE010000017.1	3303	6587	3284	3	DeepBGC	Other	-	-	-	0.8572
B-23034	NZ_JARMVE010000018.1	35341	59510	24169	27	antiSMASH	Betalactone	fengycin	46.67	-	-
B-23034	NZ_JARMVE010000018.1	173905	180620	6715	8	DeepBGC	-	-	-	antibacterial	0.80785
B-23034	NZ_JARMVE010000018.1	183371	184533	1162	2	DeepBGC	RiPP	-	-	antibacterial	0.75131
B-23034	NZ_JARMVE010000068.1	718	5025	4307	6	DeepBGC	-	-	-	antibacterial	0.73737
B-23034	NZ_JARMVE010000016.1	249475	263076	13601	14	DeepBGC	Saccharide	-	-	antibacterial	0.91157
B-23034	NZ_JARMVE010000039.1	214439	217679	3240	4	DeepBGC	Saccharide	-	-	antibacterial	0.83335
B-23034	NZ_JARMVE010000056.1	15644	43392	27748	11	antiSMASH_DeepBGC	Lassopeptide	paeninodin	80	antibacterial	0.96756
B-23034	NZ_JARMVE010000056.1	2742	5056	2314	3	DeepBGC	Polyketide	-	-	antibacterial-antifungal	0.75836
B-23034	NZ_JARMVE010000005.1	77905	101440	23535	17	antiSMASH	LAP	-	-	-	-
B-23034	NZ_JARMVE010000028.1	50089	71984	21895	20	antiSMASH	Terpene	-	-	-	-
B-23034	NZ_JARMVE010000012.1	1	48195	48194	49	antiSMASH_DeepBGC	T2pks	resistomycin/resistoflavine	22.22	cytotoxic	0.94278
NRS-360	NZ_JARTIA010000019.1	27677	33996	6319	7	DeepBGC	-	-	-	antibacterial	0.7588
NRS-360	NZ_JARTIA010000011.1	126342	159854	33512	27	antiSMASH	Ni-siderophore	schizokinen	60	-	-
NRS-360	NZ_JARTIA010000004.1	65385	109452	44067	36	antiSMASH_DeepBGC	NRP	meilingmycin	2.17	antibacterial	0.81329
NRS-360	NZ_JARTIA010000005.1	191952	213847	21895	19	antiSMASH	Terpene	-	-	-	-
NRS-360	NZ_JARTIA010000005.1	126038	127106	1068	1	DeepBGC	Other	-	-	antibacterial	0.79497
NRS-360	NZ_JARTIA010000005.1	301472	316683	15211	11	DeepBGC	Saccharide	-	-	antibacterial	0.8504
NRS-360	NZ_JARTIA010000040.1	21666	45835	24169	24	antiSMASH	Betalactone	fengycin	46.67	-	-
NRS-360	NZ_JARTIA010000016.1	139501	180589	41088	38	antiSMASH	T3pks	-	-	-	-
NRS-360	NZ_JARTIA010000016.1	88097	91479	3382	5	DeepBGC	Terpene	-	-	cytotoxic	0.88238
NRS-360	NZ_JARTIA010000010.1	102450	104046	1596	1	DeepBGC	Polyketide	-	-	antibacterial	0.70736
NRS-360	NZ_JARTIA010000034.1	1	45335	45334	24	antiSMASH_DeepBGC	NRP	koranimine	100	-	0.91053
NRS-360	NZ_JARTIA010000033.1	85384	103756	18372	15	DeepBGC	Saccharide	-	-	antibacterial	0.93806
NRS-360	NZ_JARTIA010000035.1	15321	16380	1059	2	DeepBGC	-	-	-	antibacterial	0.71268
NRS-360	NZ_JARTIA010000035.1	24096	26256	2160	1	DeepBGC	-	-	-	antibacterial	0.7435
NRS-360	NZ_JARTIA010000035.1	34701	36033	1332	1	DeepBGC	Polyketide	-	-	antibacterial	0.70904
NRS-360	NZ_JARTIA010000063.1	2	2994	2992	3	DeepBGC	Saccharide	-	-	antibacterial	0.868
NRS-360	NZ_JARTIA010000001.1	89346	109119	19773	16	DeepBGC	Saccharide	-	-	-	0.90681
NRS-360	NZ_JARTIA010000008.1	9508	33043	23535	19	antiSMASH	LAP	-	-	-	-
NRS-360	NZ_JARTIA010000008.1	89745	94218	4473	4	DeepBGC	-	-	-	antibacterial	0.82571
NRS-360	NZ_JARTIA010000008.1	96065	97523	1458	1	DeepBGC	RiPP	-	-	antibacterial	0.77447
NRS-360	NZ_JARTIA010000028.1	0	9416	9416	7	DeepBGC	Saccharide	-	-	-	0.92313
NRS-360	NZ_JARTIA010000022.1	1	16379	16378	17	antiSMASH	Terpene	-	-	-	-
NRS-360	NZ_JARTIA010000045.1	1	23384	23383	17	antiSMASH_DeepBGC	Lassopeptide	paeninodin	100	antibacterial	0.95452
NRS-360	NZ_JARTIA010000058.1	34	6540	6506	4	DeepBGC	-	-	-	antibacterial	0.8509
NRS-365	NZ_JARTHZ010000047.1	26759	87075	60316	42	antiSMASH_DeepBGC	NRP	koranimine	100	antibacterial	0.93536
NRS-365	NZ_JARTHZ010000178.1	9382	15936	6554	7	DeepBGC	-	-	-	cytotoxic	0.90485
NRS-365	NZ_JARTHZ010000178.1	17570	19689	2119	1	DeepBGC	-	-	-	antibacterial	0.74198
NRS-365	NZ_JARTHZ010000160.1	0	5710	5710	7	DeepBGC	-	-	-	antibacterial	0.85279
NRS-365	NZ_JARTHZ010000358.1	1	2858	2857	3	DeepBGC	-	-	-	antibacterial	0.77276
NRS-365	NZ_JARTHZ010000068.1	1	15164	15163	10	antiSMASH	LAP	-	-	-	-
NRS-365	NZ_JARTHZ010000115.1	603	3500	2897	3	DeepBGC	Polyketide	-	-	-	0.86289
NRS-365	NZ_JARTHZ010000115.1	4254	5363	1109	2	DeepBGC	Polyketide	-	-	antibacterial	0.73865
NRS-365	NZ_JARTHZ010000351.1	177	1730	1553	2	DeepBGC	Polyketide	-	-	antibacterial	0.75326
NRS-365	NZ_JARTHZ010000118.1	412	1426	1014	1	DeepBGC	NRP	-	-	inhibitor	0.72934
NRS-365	NZ_JARTHZ010000118.1	9253	11293	2040	2	DeepBGC	Polyketide	-	-	inhibitor	0.70916
NRS-365	NZ_JARTHZ010000204.1	8113	12912	4799	4	DeepBGC	-	-	-	antibacterial	0.7334
NRS-365	NZ_JARTHZ010000297.1	13	4479	4466	4	DeepBGC	Polyketide	-	-	antibacterial	0.79973
NRS-365	NZ_JARTHZ010000220.1	2	1993	1991	1	DeepBGC	-	-	-	antibacterial	0.76944
NRS-365	NZ_JARTHZ010000308.1	1	11737	11736	10	antiSMASH	Terpene	-	-	-	-
NRS-365	NZ_JARTHZ010000079.1	7717	13246	5529	5	DeepBGC	Polyketide	-	-	inhibitor	0.73805
NRS-365	NZ_JARTHZ010000079.1	15793	19027	3234	4	DeepBGC	-	-	-	antibacterial	0.78307
NRS-365	NZ_JARTHZ010000030.1	32534	34508	1974	2	DeepBGC	Polyketide	-	-	antibacterial	0.73115
NRS-365	NZ_JARTHZ010000030.1	37250	38799	1549	2	DeepBGC	-	-	-	cytotoxic	0.8884
NRS-365	NZ_JARTHZ010000027.1	34523	36200	1677	5	DeepBGC	RiPP	-	-	antibacterial	0.78868
NRS-365	NZ_JARTHZ010000360.1	2	12055	12053	12	DeepBGC	Saccharide	-	-	antibacterial	0.98974
NRS-365	NZ_JARTHZ010000329.1	407	7912	7505	6	DeepBGC	Saccharide	-	-	antibacterial	0.86885
NRS-365	NZ_JARTHZ010000129.1	1	18088	18087	14	antiSMASH_DeepBGC	Lassopeptide	paeninodin	100	antibacterial	0.70747
NRS-365	NZ_JARTHZ010000129.1	7271	25936	18665	14	antiSMASH_DeepBGC	Lassopeptide	paeninodin	100	antibacterial	0.90352
NRS-365	NZ_JARTHZ010000041.1	63800	74565	10765	6	DeepBGC	-	-	-	antibacterial	0.74709
NRS-365	NZ_JARTHZ010000276.1	0	7971	7971	6	DeepBGC	Saccharide	-	-	-	0.96942
NRS-365	NZ_JARTHZ010000347.1	1884	3557	1673	2	DeepBGC	-	-	-	antibacterial	0.76551
NRS-365	NZ_JARTHZ010000087.1	0	2131	2131	2	DeepBGC	Saccharide-terpene	-	-	antibacterial	0.82929
NRS-365	NZ_JARTHZ010000050.1	15167	32089	16922	16	DeepBGC	Saccharide	-	-	-	0.96182
NRS-365	NZ_JARTHZ010000268.1	1	9333	9332	7	antiSMASH	T3pks	-	-	-	-
NRS-365	NZ_JARTHZ010000334.1	31	1081	1050	2	DeepBGC	Polyketide	-	-	antibacterial	0.72491
NRS-365	NZ_JARTHZ010000065.1	2	4314	4312	4	DeepBGC	-	-	-	antibacterial	0.74292
NRS-365	NZ_JARTHZ010000250.1	302	4623	4321	5	DeepBGC	-	-	-	antibacterial	0.84732
NRS-365	NZ_JARTHZ010000007.1	37406	70919	33513	26	antiSMASH	Ni-siderophore	schizokinen	60	-	-
NRS-365	NZ_JARTHZ010000084.1	597	5022	4425	5	DeepBGC	RiPP	-	-	antibacterial	0.77911
NRS-365	NZ_JARTHZ010000054.1	4381	5584	1203	1	DeepBGC	Polyketide	-	-	antibacterial	0.73321
NRS-365	NZ_JARTHZ010000054.1	8477	15478	7001	9	DeepBGC	Polyketide	-	-	antibacterial	0.84777
NRS-365	NZ_JARTHZ010000016.1	277	8792	8515	9	DeepBGC	-	-	-	antibacterial	0.81467
NRS-365	NZ_JARTHZ010000019.1	132359	154254	21895	18	antiSMASH	Terpene	-	-	-	-
NRS-365	NZ_JARTHZ010000019.1	29092	45532	16440	12	DeepBGC	Saccharide	-	-	antibacterial	0.87476
NRS-365	NZ_JARTHZ010000019.1	218045	219113	1068	1	DeepBGC	Other	-	-	antibacterial	0.70283
NRS-365	NZ_JARTHZ010000161.1	40	14057	14017	11	DeepBGC	-	-	-	antibacterial	0.81788
NRS-365	NZ_JARTHZ010000235.1	0	1001	1001	1	DeepBGC	-	-	-	antibacterial	0.72158
NRS-365	NZ_JARTHZ010000058.1	1008	8417	7409	9	DeepBGC	-	-	-	antibacterial	0.80762
NRS-365	NZ_JARTHZ010000003.1	11415	14054	2639	3	DeepBGC	-	-	-	antibacterial	0.7734
NRS-365	NZ_JARTHZ010000003.1	15477	19740	4263	4	DeepBGC	Polyketide	-	-	antibacterial-antifungal	0.73732
NRS-365	NZ_JARTHZ010000304.1	274	1858	1584	1	DeepBGC	Polyketide	-	-	antibacterial	0.72905
NRS-365	NZ_JARTHZ010000175.1	417	3261	2844	2	DeepBGC	-	-	-	antibacterial	0.76317
NRS-365	NZ_JARTHZ010000103.1	970	8796	7826	8	DeepBGC	Polyketide	-	-	antibacterial	0.88603
NRS-365	NZ_JARTHZ010000008.1	85481	118471	32990	25	antiSMASH_DeepBGC	NRP	meilingmycin	2.17	antibacterial	0.83373
NRS-365	NZ_JARTHZ010000337.1	2	2719	2717	5	DeepBGC	RiPP	-	-	antibacterial	0.83502
NRS-367	NZ_JARTHY010000009.1	1	16515	16514	17	antiSMASH	Terpene	-	-	-	-
NRS-367	NZ_JARTHY010000007.1	57587	83616	26029	18	antiSMASH_DeepBGC	Lassopeptide	paeninodin	100	antibacterial	0.9653
NRS-367	NZ_JARTHY010000006.1	23164	25032	1868	3	DeepBGC	-	-	-	antibacterial	0.75046
NRS-367	NZ_JARTHY010000006.1	104121	121192	17071	15	DeepBGC	Saccharide	-	-	antibacterial	0.91708
NRS-367	NZ_JARTHY010000017.1	175414	176572	1158	1	DeepBGC	-	-	-	antibacterial	0.70332
NRS-367	NZ_JARTHY010000017.1	185611	189917	4306	5	DeepBGC	Saccharide	-	-	antibacterial	0.86502
NRS-367	NZ_JARTHY010000020.1	1	15392	15391	9	antiSMASH	LAP	-	-	-	-
NRS-367	NZ_JARTHY010000020.1	79494	82272	2778	3	DeepBGC	Other	-	-	antibacterial	0.74269
NRS-367	NZ_JARTHY010000041.1	1669	14132	12463	10	DeepBGC	-	-	-	antibacterial	0.7767
NRS-367	NZ_JARTHY010000035.1	46858	47986	1128	2	DeepBGC	-	-	-	antibacterial	0.72161
NRS-367	NZ_JARTHY010000005.1	833420	877487	44067	34	antiSMASH_DeepBGC	NRP	meilingmycin	2.17	antibacterial	0.7152
NRS-367	NZ_JARTHY010000005.1	87700	111869	24169	24	antiSMASH	Betalactone	fengycin	46.67	-	-
NRS-367	NZ_JARTHY010000024.1	413	2777	2364	2	DeepBGC	-	-	-	antibacterial	0.72136
NRS-367	NZ_JARTHY010000024.1	80912	82282	1370	2	DeepBGC	-	-	-	antibacterial	0.78921
NRS-367	NZ_JARTHY010000010.1	219762	260850	41088	38	antiSMASH	T3pks	-	-	-	-
NRS-367	NZ_JARTHY010000004.1	42024	75503	33479	26	antiSMASH	Ni-siderophore	schizokinen	60	-	-
NRS-367	NZ_JARTHY010000004.1	367349	389244	21895	19	antiSMASH	Terpene	-	-	-	-
NRS-367	NZ_JARTHY010000004.1	262311	278714	16403	12	DeepBGC	Saccharide	-	-	antibacterial	0.89863
NRS-367	NZ_JARTHY010000003.1	69917	130239	60322	39	antiSMASH_DeepBGC	NRP	koranimine	100	antibacterial	0.9304
NRS-367	NZ_JARTHY010000019.1	25315	30437	5122	6	DeepBGC	-	-	-	antibacterial	0.76513
BD-517	NZ_JARMTX010000047.1	26822	39814	12992	10	DeepBGC	Saccharide	-	-	antibacterial	0.95145
BD-517	NZ_JARMTX010000030.1	16795	22598	5803	7	DeepBGC	Polyketide	-	-	antibacterial	0.75558
BD-517	NZ_JARMTX010000007.1	287887	288910	1023	2	DeepBGC	Saccharide	-	-	antibacterial	0.74139
BD-517	NZ_JARMTX010000088.1	3008	6735	3727	5	DeepBGC	Polyketide	-	-	-	0.76744
BD-517	NZ_JARMTX010000043.1	16413	32090	15677	17	antiSMASH	Lassopeptide	paeninodin	100	-	-
BD-517	NZ_JARMTX010000058.1	1402	19596	18194	22	DeepBGC	-	-	-	antibacterial	0.90643
BD-517	NZ_JARMTX010000018.1	121423	143318	21895	19	antiSMASH	Terpene	-	-	-	-
BD-517	NZ_JARMTX010000018.1	434119	467631	33512	26	antiSMASH	Ni-siderophore	schizokinen	60	-	-
BD-517	NZ_JARMTX010000018.1	56208	57276	1068	1	DeepBGC	Other	-	-	antibacterial	0.72878
BD-517	NZ_JARMTX010000018.1	230248	245460	15212	11	DeepBGC	Saccharide	-	-	antibacterial	0.84281
BD-517	NZ_JARMTX010000045.1	135464	158999	23535	18	antiSMASH	LAP	-	-	-	-
BD-517	NZ_JARMTX010000003.1	20895	22281	1386	1	DeepBGC	-	-	-	inhibitor	0.71522
BD-517	NZ_JARMTX010000003.1	33968	40108	6140	5	DeepBGC	-	-	-	antibacterial	0.79249
BD-517	NZ_JARMTX010000003.1	99631	110390	10759	9	DeepBGC	-	-	-	antibacterial	0.91825
BD-517	NZ_JARMTX010000009.1	1400	25569	24169	23	antiSMASH	Betalactone	fengycin	46.67	-	-
BD-517	NZ_JARMTX010000075.1	20387	26032	5645	7	DeepBGC	Polyketide	-	-	antibacterial	0.81193
BD-517	NZ_JARMTX010000016.1	24688	45506	20818	21	antiSMASH	Terpene	-	-	-	-
BD-517	NZ_JARMTX010000031.1	1	42001	42000	23	antiSMASH_DeepBGC	NRP	koranimine	100	-	0.93042
BD-517	NZ_JARMTX010000022.1	1	40137	40136	42	antiSMASH	T3pks	-	-	-	-
BD-517	NZ_JARMTX010000069.1	849	11593	10744	8	DeepBGC	Saccharide	-	-	antibacterial	0.98651
BD-517	NZ_JARMTX010000013.1	215	6811	6596	7	DeepBGC	-	-	-	antibacterial	0.88602
BD-517	NZ_JARMTX010000040.1	9484	14648	5164	6	DeepBGC	-	-	-	antibacterial	0.73304
BD-517	NZ_JARMTX010000040.1	17784	18947	1163	2	DeepBGC	RiPP	-	-	antibacterial	0.81571
BD-517	NZ_JARMTX010000039.1	38236	42095	3859	5	DeepBGC	Terpene	-	-	cytotoxic	0.86922
BD-517	NZ_JARMTX010000034.1	8776	13329	4553	7	DeepBGC	Polyketide-terpene	-	-	antibacterial	0.77252
BD-517	NZ_JARMTX010000034.1	15414	17574	2160	1	DeepBGC	RiPP	-	-	antibacterial	0.70235
BD-517	NZ_JARMTX010000034.1	19581	21375	1794	2	DeepBGC	-	-	-	antibacterial	0.75148
NRS-822	NZ_JARMTS010000006.1	502	11759	11257	12	DeepBGC	Polyketide	-	-	antibacterial	0.84561
NRS-822	NZ_JARMTS010000035.1	329	12149	11820	9	DeepBGC	Saccharide	-	-	-	0.93446
NRS-822	NZ_JARMTS010000115.1	920	25982	25062	18	DeepBGC	Saccharide	-	-	-	0.86117
NRS-822	NZ_JARMTS010000032.1	139714	161759	22045	19	antiSMASH	Terpene	-	-	-	-
NRS-822	NZ_JARMTS010000032.1	74285	75878	1593	2	DeepBGC	Other	-	-	antibacterial	0.74813
NRS-822	NZ_JARMTS010000073.1	625	22729	22104	19	DeepBGC	-	-	-	antibacterial	0.96769
NRS-822	NZ_JARMTS010000010.1	30615	54150	23535	20	antiSMASH	LAP	-	-	-	-
NRS-822	NZ_JARMTS010000099.1	19791	20811	1020	1	DeepBGC	Polyketide-terpene	-	-	antibacterial	0.77908
NRS-822	NZ_JARMTS010000023.1	554	1787	1233	1	DeepBGC	Polyketide-terpene	-	-	antibacterial	0.79061
NRS-822	NZ_JARMTS010000076.1	29146	86370	57224	42	antiSMASH_DeepBGC	NRP	koranimine	100	antibacterial	0.92883
NRS-822	NZ_JARMTS010000054.1	18104	28933	10829	10	DeepBGC	RiPP	-	-	antibacterial	0.80306
NRS-822	NZ_JARMTS010000036.1	4660	25478	20818	21	antiSMASH	Terpene	-	-	-	-
NRS-822	NZ_JARMTS010000036.1	109824	113035	3211	4	DeepBGC	Terpene	-	-	cytotoxic	0.89378
NRS-822	NZ_JARMTS010000022.1	111334	113396	2062	2	DeepBGC	Polyketide	-	-	antibacterial-antifungal	0.76503
NRS-822	NZ_JARMTS010000022.1	114902	118031	3129	6	DeepBGC	Polyketide	-	-	antibacterial	0.78582
NRS-822	NZ_JARMTS010000069.1	0	1422	1422	1	DeepBGC	-	-	-	antibacterial	0.76237
NRS-822	NZ_JARMTS010000114.1	34545	47693	13148	13	DeepBGC	-	-	-	antibacterial	0.84807
NRS-822	NZ_JARMTS010000019.1	2166	5038	2872	4	DeepBGC	Polyketide	-	-	antibacterial	0.77109
NRS-822	NZ_JARMTS010000088.1	0	7060	7060	10	DeepBGC	Polyketide-terpene	-	-	antibacterial	0.82646
NRS-822	NZ_JARMTS010000084.1	53504	77673	24169	24	antiSMASH	Betalactone	fengycin	46.67	-	-
NRS-822	NZ_JARMTS010000002.1	2766	8140	5374	6	DeepBGC	-	-	-	antibacterial	0.77746
NRS-822	NZ_JARMTS010000040.1	1297	24705	23408	26	DeepBGC	-	-	-	antibacterial	0.86151
NRS-822	NZ_JARMTS010000067.1	1	32450	32449	30	antiSMASH	T3pks	-	-	-	-
NRS-822	NZ_JARMTS010000024.1	4696	14854	10158	12	DeepBGC	Other	-	-	-	0.80983
NRS-822	NZ_JARMTS010000001.1	30572	90084	59512	17	antiSMASH_DeepBGC	Lassopeptide	paeninodin	100	-	0.90872
NRS-822	NZ_JARMTS010000028.1	292293	325805	33512	26	antiSMASH	Ni-siderophore	schizokinen	60	-	-
NRS-822	NZ_JARMTS010000028.1	89752	104964	15212	11	DeepBGC	Saccharide	-	-	antibacterial	0.85177
NRS-822	NZ_JARMTS010000110.1	28976	30539	1563	2	DeepBGC	-	-	-	antibacterial	0.72174
NRS-822	NZ_JARMTS010000031.1	9544	12507	2963	4	DeepBGC	-	-	-	cytotoxic	0.75477
NRS-824	NZ_JARMTR010000032.1	1	24473	24472	23	antiSMASH	T3pks	-	-	-	-
NRS-824	NZ_JARMTR010000103.1	19791	20811	1020	1	DeepBGC	Polyketide-terpene	-	-	antibacterial	0.77908
NRS-824	NZ_JARMTR010000081.1	14937	17005	2068	2	DeepBGC	Other	-	-	antibacterial	0.72886
NRS-824	NZ_JARMTR010000081.1	27384	28800	1416	1	DeepBGC	-	-	-	antibacterial	0.70035
NRS-824	NZ_JARMTR010000009.1	3673	11068	7395	7	DeepBGC	RiPP	-	-	antibacterial	0.83949
NRS-824	NZ_JARMTR010000001.1	229683	263195	33512	26	antiSMASH	Ni-siderophore	schizokinen	60	-	-
NRS-824	NZ_JARMTR010000001.1	27142	42354	15212	11	DeepBGC	Saccharide	-	-	antibacterial	0.84803
NRS-824	NZ_JARMTR010000044.1	139630	161675	22045	19	antiSMASH	Terpene	-	-	-	-
NRS-824	NZ_JARMTR010000044.1	74201	75794	1593	2	DeepBGC	Other	-	-	antibacterial	0.74813
NRS-824	NZ_JARMTR010000028.1	34501	61212	26711	23	DeepBGC	Saccharide	-	-	antibacterial	0.97161
NRS-824	NZ_JARMTR010000030.1	13842	35843	22001	18	antiSMASH	LAP	-	-	-	-
NRS-824	NZ_JARMTR010000065.1	22929	24991	2062	2	DeepBGC	Polyketide	-	-	antibacterial-antifungal	0.75106
NRS-824	NZ_JARMTR010000065.1	26497	29626	3129	6	DeepBGC	Polyketide	-	-	antibacterial	0.77013
NRS-824	NZ_JARMTR010000130.1	14901	17895	2994	3	DeepBGC	-	-	-	antibacterial	0.9282
NRS-824	NZ_JARMTR010000060.1	332	41614	41282	17	antiSMASH_DeepBGC	Lassopeptide	paeninodin	100	-	0.96138
NRS-824	NZ_JARMTR010000011.1	36598	39781	3183	2	DeepBGC	Polyketide	-	-	antibacterial-antifungal	0.74157
NRS-824	NZ_JARMTR010000070.1	63715	67747	4032	3	DeepBGC	Saccharide	-	-	-	0.76407
NRS-824	NZ_JARMTR010000010.1	79291	83055	3764	5	DeepBGC	Polyketide	-	-	antibacterial	0.81597
NRS-824	NZ_JARMTR010000057.1	88818	92029	3211	4	DeepBGC	Terpene	-	-	cytotoxic	0.89377
NRS-824	NZ_JARMTR010000097.1	729	24898	24169	24	antiSMASH_DeepBGC	Betalactone	fengycin	46.67	antibacterial	0.74115
NRS-824	NZ_JARMTR010000110.1	0	1752	1752	2	DeepBGC	-	-	-	antibacterial	0.82367
NRS-824	NZ_JARMTR010000055.1	55342	56671	1329	1	DeepBGC	-	-	-	antibacterial	0.76156
NRS-824	NZ_JARMTR010000004.1	2835	4922	2087	3	DeepBGC	Other	-	-	antibacterial	0.7294
NRS-824	NZ_JARMTR010000043.1	176270	236589	60319	44	antiSMASH_DeepBGC	NRP	koranimine	100	antibacterial	0.90642
NRS-824	NZ_JARMTR010000094.1	1	7379	7378	10	DeepBGC	Polyketide-terpene	-	-	antibacterial	0.82646
NRS-824	NZ_JARMTR010000027.1	55853	57449	1596	1	DeepBGC	Polyketide	-	-	antibacterial	0.73865
NRS-824	NZ_JARMTR010000027.1	58012	61700	3688	3	DeepBGC	Polyketide	-	-	antibacterial	0.72738
NRS-824	NZ_JARMTR010000073.1	1	16426	16425	17	antiSMASH	Terpene	-	-	-	-
NRS-824	NZ_JARMTR010000023.1	60	10143	10083	11	DeepBGC	-	-	-	antibacterial	0.84964
NRS-835	NZ_JARMTP010000039.1	56460	72936	16476	14	DeepBGC	Saccharide	-	-	antibacterial	0.81291
NRS-835	NZ_JARMTP010000070.1	38654	53856	15202	11	DeepBGC	Saccharide	-	-	antibacterial	0.84748
NRS-835	NZ_JARMTP010000104.1	28811	32576	3765	5	DeepBGC	Polyketide	-	-	antibacterial	0.82707
NRS-835	NZ_JARMTP010000012.1	140774	162669	21895	18	antiSMASH	Terpene	-	-	-	-
NRS-835	NZ_JARMTP010000012.1	75159	76752	1593	2	DeepBGC	Other	-	-	antibacterial	0.74836
NRS-835	NZ_JARMTP010000075.1	13122	49303	36181	20	antiSMASH_DeepBGC	Lassopeptide	paeninodin	100	antibacterial	0.91766
NRS-835	NZ_JARMTP010000075.1	958	7462	6504	4	DeepBGC	RiPP	-	-	antibacterial	0.82217
NRS-835	NZ_JARMTP010000042.1	66367	126689	60322	45	antiSMASH_DeepBGC	NRP	koranimine	100	antibacterial	0.91391
NRS-835	NZ_JARMTP010000042.1	288774	293706	4932	6	DeepBGC	RiPP	-	-	antibacterial	0.78835
NRS-835	NZ_JARMTP010000059.1	1	19789	19788	14	antiSMASH	Ni-siderophore	schizokinen	60	-	-
NRS-835	NZ_JARMTP010000029.1	2352	5488	3136	3	DeepBGC	-	-	-	antibacterial	0.7758
NRS-835	NZ_JARMTP010000101.1	9674	50762	41088	39	antiSMASH	T3pks	-	-	-	-
NRS-835	NZ_JARMTP010000018.1	19099	20695	1596	1	DeepBGC	Polyketide	-	-	antibacterial	0.71843
NRS-835	NZ_JARMTP010000018.1	23773	24946	1173	1	DeepBGC	Polyketide	-	-	antibacterial	0.70419
NRS-835	NZ_JARMTP010000097.1	7997	9383	1386	1	DeepBGC	-	-	-	inhibitor	0.727
NRS-835	NZ_JARMTP010000060.1	25632	36252	10620	14	DeepBGC	RiPP	-	-	antibacterial	0.84065
NRS-835	NZ_JARMTP010000037.1	1	16299	16298	17	antiSMASH	Terpene	-	-	-	-
NRS-835	NZ_JARMTP010000010.1	30611	74678	44067	34	antiSMASH	NRP	meilingmycin	2.17	-	-
NRS-835	NZ_JARMTP010000072.1	25902	37615	11713	10	DeepBGC	-	-	-	antibacterial	0.86
NRS-835	NZ_JARMTP010000053.1	2	25484	25482	20	DeepBGC	Saccharide	-	-	antibacterial	0.96894
NRS-835	NZ_JARMTP010000054.1	21532	38078	16546	14	antiSMASH	Betalactone	fengycin	46.67	-	-
NRS-835	NZ_JARMTP010000020.1	2318	7847	5529	4	DeepBGC	Polyketide	-	-	antibacterial	0.84356
NRS-835	NZ_JARMTP010000064.1	64	3956	3892	3	DeepBGC	-	-	-	antibacterial	0.80112
NRS-835	NZ_JARMTP010000005.1	26752	42298	15546	10	antiSMASH	LAP	-	-	-	-
NRS-1544	NZ_JARMSF010000001.1	26015	49550	23535	19	antiSMASH	LAP	-	-	-	-
NRS-1544	NZ_JARMSF010000020.1	210155	211295	1140	1	DeepBGC	Polyketide	-	-	inhibitor	0.71228
NRS-1544	NZ_JARMSF010000005.1	68555	128874	60319	41	antiSMASH_DeepBGC	NRP	koranimine	100	antibacterial	0.93488
NRS-1544	NZ_JARMSF010000017.1	3191	10057	6866	8	DeepBGC	-	-	-	antibacterial	0.77871
NRS-1544	NZ_JARMSF010000018.1	133575	143446	9871	9	DeepBGC	Saccharide	-	-	antibacterial	0.87545
NRS-1544	NZ_JARMSF010000008.1	160055	184224	24169	24	antiSMASH	Betalactone	fengycin	46.67	-	-
NRS-1544	NZ_JARMSF010000023.1	9546	14769	5223	6	DeepBGC	-	-	-	cytotoxic	0.84526
NRS-1544	NZ_JARMSF010000009.1	90025	93633	3608	3	DeepBGC	-	-	-	antibacterial	0.79859
NRS-1544	NZ_JARMSF010000010.1	266204	288099	21895	20	antiSMASH	Terpene	-	-	-	-
NRS-1544	NZ_JARMSF010000010.1	163149	179557	16408	12	DeepBGC	Saccharide	-	-	antibacterial	0.9
NRS-1544	NZ_JARMSF010000015.1	87606	102012	14406	13	DeepBGC	-	-	-	cytotoxic	0.81822
NRS-1544	NZ_JARMSF010000015.1	126049	127523	1474	2	DeepBGC	Other	-	-	antibacterial	0.7347
NRS-1544	NZ_JARMSF010000034.1	46535	49034	2499	3	DeepBGC	-	-	-	antibacterial	0.75313
NRS-1544	NZ_JARMSF010000012.1	187181	191212	4031	3	DeepBGC	Saccharide	-	-	-	0.70569
NRS-1544	NZ_JARMSF010000012.1	197502	201825	4323	5	DeepBGC	Saccharide	-	-	antibacterial	0.86575
NRS-1544	NZ_JARMSF010000003.1	0	12170	12170	12	DeepBGC	-	-	-	antibacterial	0.85252
NRS-1544	NZ_JARMSF010000021.1	41105	74618	33513	27	antiSMASH	Ni-siderophore	schizokinen	60	-	-
NRS-1544	NZ_JARMSF010000039.1	0	4973	4973	5	DeepBGC	-	-	-	antibacterial	0.79972
NRS-1544	NZ_JARMSF010000006.1	72259	96255	23996	22	antiSMASH_DeepBGC	Lassopeptide	paeninodin	100	antibacterial	0.9723
NRS-1544	NZ_JARMSF010000006.1	289492	310310	20818	21	antiSMASH	Terpene	-	-	-	-
NRS-1544	NZ_JARMSF010000006.1	445483	486571	41088	39	antiSMASH	T3pks	-	-	-	-
NRS-1544	NZ_JARMSF010000006.1	394769	397741	2972	5	DeepBGC	Terpene	-	-	cytotoxic	0.87216
NRS-1703	NZ_JARMRU010000027.1	307	4199	3892	3	DeepBGC	-	-	-	antibacterial	0.75517
NRS-1703	NZ_JARMRU010000027.1	66053	78882	12829	11	DeepBGC	-	-	-	antibacterial	0.89338
NRS-1703	NZ_JARMRU010000001.1	134136	137439	3303	4	DeepBGC	Polyketide	-	-	antibacterial	0.7524
NRS-1703	NZ_JARMRU010000001.1	138303	140519	2216	3	DeepBGC	-	-	-	cytotoxic	0.81472
NRS-1703	NZ_JARMRU010000052.1	406	9152	8746	10	DeepBGC	Polyketide	-	-	antibacterial	0.81913
NRS-1703	NZ_JARMRU010000008.1	350858	394925	44067	32	antiSMASH_DeepBGC	NRP	meilingmycin	2.17	antibacterial	0.70379
NRS-1703	NZ_JARMRU010000008.1	2006	4879	2873	4	DeepBGC	Polyketide	-	-	antibacterial	0.77413
NRS-1703	NZ_JARMRU010000008.1	333525	339242	5717	8	DeepBGC	Saccharide	-	-	antibacterial	0.88216
NRS-1703	NZ_JARMRU010000037.1	1	32431	32430	16	antiSMASH_DeepBGC	NRP	koranimine	100	antibacterial	0.95489
NRS-1703	NZ_JARMRU010000005.1	191806	213701	21895	19	antiSMASH	Terpene	-	-	-	-
NRS-1703	NZ_JARMRU010000005.1	504042	537555	33513	25	antiSMASH	Ni-siderophore	schizokinen	60	-	-
NRS-1703	NZ_JARMRU010000005.1	126565	128158	1593	2	DeepBGC	Other	-	-	antibacterial	0.74838
NRS-1703	NZ_JARMRU010000005.1	300823	316041	15218	11	DeepBGC	Saccharide	-	-	antibacterial	0.89066
NRS-1703	NZ_JARMRU010000006.1	112252	121847	9595	10	DeepBGC	Saccharide	-	-	antibacterial	0.94649
NRS-1703	NZ_JARMRU010000033.1	32523	63068	30545	25	antiSMASH_DeepBGC	Lassopeptide	paeninodin	100	-	0.93683
NRS-1703	NZ_JARMRU010000036.1	39164	42142	2978	5	DeepBGC	Terpene	-	-	cytotoxic	0.93011
NRS-1703	NZ_JARMRU010000018.1	260425	283960	23535	19	antiSMASH	LAP	-	-	-	-
NRS-1703	NZ_JARMRU010000058.1	1426	3098	1672	2	DeepBGC	-	-	-	antibacterial	0.75394
NRS-1703	NZ_JARMRU010000034.1	184437	189369	4932	6	DeepBGC	RiPP	-	-	antibacterial	0.77517
NRS-1703	NZ_JARMRU010000063.1	2	1364	1362	2	DeepBGC	-	-	-	antibacterial	0.72722
NRS-1703	NZ_JARMRU010000021.1	20390	41208	20818	21	antiSMASH	Terpene	-	-	-	-
NRS-1703	NZ_JARMRU010000015.1	40195	64364	24169	23	antiSMASH	Betalactone	fengycin	46.67	-	-
NRS-1703	NZ_JARMRU010000007.1	39784	65957	26173	23	antiSMASH	T3pks	-	-	-	-
NRS-1703	NZ_JARMRU010000024.1	51210	61539	10329	11	DeepBGC	-	-	-	antibacterial	0.83127
NRS-1703	NZ_JARMRU010000041.1	68246	78866	10620	14	DeepBGC	RiPP	-	-	antibacterial	0.83422
NRS-1703	NZ_JARMRU010000043.1	61586	74912	13326	11	DeepBGC	Saccharide	-	-	-	0.82421
SKFO17	NZ_JAXDEX010000011.1	68018	128334	60316	43	antiSMASH_DeepBGC	NRP	koranimine	100	antibacterial	0.92126
SKFO17	NZ_JAXDEX010000022.1	32527	56696	24169	24	antiSMASH	Betalactone	fengycin	46.67	-	-
SKFO17	NZ_JAXDEX010000002.1	498138	503070	4932	6	DeepBGC	RiPP	-	-	antibacterial	0.7574
SKFO17	NZ_JAXDEX010000001.1	194908	216803	21895	18	antiSMASH	Terpene	cittilin A/cittilin B	7.69	-	-
SKFO17	NZ_JAXDEX010000001.1	528557	562069	33512	28	antiSMASH	Ni-siderophore	schizokinen	60	-	-
SKFO17	NZ_JAXDEX010000001.1	313903	327994	14091	10	DeepBGC	Saccharide	-	-	antibacterial	0.86145
SKFO17	NZ_JAXDEX010000001.1	475263	477798	2535	4	DeepBGC	RiPP	-	-	antibacterial	0.77584
SKFO17	NZ_JAXDEX010000001.1	498309	501368	3059	2	DeepBGC	Saccharide	-	-	antibacterial	0.81601
SKFO17	NZ_JAXDEX010000008.1	270600	287081	16481	17	antiSMASH	Terpene	-	-	-	-
SKFO17	NZ_JAXDEX010000008.1	36500	72311	35811	32	DeepBGC	Saccharide	-	-	-	0.97436
SKFO17	NZ_JAXDEX010000006.1	99373	107727	8354	10	DeepBGC	-	-	-	antibacterial	0.82943
SKFO17	NZ_JAXDEX010000006.1	108080	109981	1901	3	DeepBGC	RiPP	-	-	antibacterial	0.7921
SKFO17	NZ_JAXDEX010000003.1	186318	187323	1005	1	DeepBGC	-	-	-	antibacterial	0.70475
SKFO17	NZ_JAXDEX010000003.1	196799	201110	4311	5	DeepBGC	Saccharide	-	-	antibacterial	0.87134
SKFO17	NZ_JAXDEX010000004.1	204007	245095	41088	37	antiSMASH	T3pks	-	-	-	-
SKFO17	NZ_JAXDEX010000007.1	201571	225106	23535	18	antiSMASH	LAP	-	-	-	-
SKFO17	NZ_JAXDEX010000007.1	290189	299279	9090	10	DeepBGC	-	-	-	antibacterial	0.77678
SKFO17	NZ_JAXDEX010000005.1	1	3695	3694	4	DeepBGC	-	-	-	antibacterial	0.85176
SKFO17	NZ_JAXDEX010000005.1	361719	365483	3764	5	DeepBGC	Polyketide	-	-	antibacterial	0.81433
SKFO17	NZ_JAXDEX010000032.1	7213	8773	1560	1	DeepBGC	Polyketide	-	-	antibacterial	0.72096
SKFO17	NZ_JAXDEX010000032.1	13209	16020	2811	2	DeepBGC	Polyketide	-	-	antibacterial-antifungal	0.75634
SKFO17	NZ_JAXDEX010000032.1	17204	18747	1543	1	DeepBGC	Polyketide	-	-	antibacterial	0.73564
SKFO1	NZ_JAXDEM010000045.1	2412	5969	3557	3	DeepBGC	-	-	-	antibacterial	0.75477
SKFO1	NZ_JAXDEM010000045.1	8566	9751	1185	1	DeepBGC	Polyketide	-	-	antibacterial	0.71926
SKFO1	NZ_JAXDEM010000045.1	10314	11910	1596	1	DeepBGC	Polyketide	-	-	antibacterial	0.76075
SKFO1	NZ_JAXDEM010000054.1	574	12321	11747	9	DeepBGC	Saccharide	-	-	-	0.92686
SKFO1	NZ_JAXDEM010000002.1	177924	198742	20818	21	antiSMASH	Terpene	-	-	-	-
SKFO1	NZ_JAXDEM010000002.1	334856	375944	41088	40	antiSMASH	T3pks	-	-	-	-
SKFO1	NZ_JAXDEM010000002.1	283715	286927	3212	4	DeepBGC	Terpene	-	-	cytotoxic	0.9097
SKFO1	NZ_JAXDEM010000077.1	2	3414	3412	4	DeepBGC	-	-	-	antibacterial	0.85214
SKFO1	NZ_JAXDEM010000004.1	163806	185701	21895	19	antiSMASH	Terpene	-	-	-	-
SKFO1	NZ_JAXDEM010000004.1	60850	77257	16407	12	DeepBGC	Saccharide	-	-	antibacterial	0.88851
SKFO1	NZ_JAXDEM010000006.1	42405	75917	33512	27	antiSMASH	Ni-siderophore	schizokinen	60	-	-
SKFO1	NZ_JAXDEM010000003.1	66600	126919	60319	43	antiSMASH_DeepBGC	NRP	koranimine	100	antibacterial	0.93478
SKFO1	NZ_JAXDEM010000003.1	286737	288414	1677	4	DeepBGC	-	-	-	antibacterial	0.75626
SKFO1	NZ_JAXDEM010000068.1	1	6233	6232	7	DeepBGC	-	-	-	antibacterial	0.78475
SKFO1	NZ_JAXDEM010000032.1	857	25026	24169	23	antiSMASH	Betalactone	fengycin	46.67	-	-
SKFO1	NZ_JAXDEM010000008.1	100655	124190	23535	19	antiSMASH	LAP	-	-	-	-
SKFO1	NZ_JAXDEM010000044.1	405	12401	11996	11	DeepBGC	Saccharide	-	-	-	0.96624
SKFO1	NZ_JAXDEM010000018.1	311	4020	3709	5	DeepBGC	-	-	-	antibacterial	0.82872
SKFO1	NZ_JAXDEM010000018.1	7492	25759	18267	17	DeepBGC	-	-	-	cytotoxic	0.83327
SKFO1	NZ_JAXDEM010000018.1	37660	45316	7656	10	DeepBGC	Other	-	-	antibacterial	0.75659
SKFO1	NZ_JAXDEM010000078.1	2	3455	3453	4	DeepBGC	-	-	-	antibacterial	0.7856
SKFO1	NZ_JAXDEM010000011.1	59428	66131	6703	8	DeepBGC	-	-	-	antibacterial	0.79992
SKFO1	NZ_JAXDEM010000011.1	68883	70045	1162	2	DeepBGC	RiPP	-	-	antibacterial	0.81299
SKFO1	NZ_JAXDEM010000047.1	336	17891	17555	19	DeepBGC	-	-	-	antibacterial	0.8478
SKFO1	NZ_JAXDEM010000005.1	184827	193653	8826	8	DeepBGC	Saccharide	-	-	antibacterial	0.87011
SKFO1	NZ_JAXDEM010000014.1	26748	58800	32052	19	antiSMASH_DeepBGC	Lassopeptide	paeninodin	100	antibacterial	0.96041
SKFO1	NZ_JAXDEM010000001.1	924260	925400	1140	1	DeepBGC	Polyketide	-	-	inhibitor	0.71916
P.F1	NZ_JAYERR010000027.1	46279	63947	17668	13	DeepBGC	Saccharide	-	-	antibacterial	0.93031
P.F1	NZ_JAYERR010000005.1	162738	192868	30130	22	antiSMASH_DeepBGC	Lassopeptide	paeninodin	100	-	0.95073
P.F1	NZ_JAYERR010000006.1	52540	74435	21895	18	antiSMASH	Terpene	cittilin A/cittilin B	7.69	-	-
P.F1	NZ_JAYERR010000006.1	130476	131544	1068	1	DeepBGC	Other	-	-	antibacterial	0.74581
P.F1	NZ_JAYERR010000019.1	1	51800	51799	39	antiSMASH_DeepBGC	NRP	bacillibactin/bacillibactin E/bacillibactin F	100	-	0.95643
P.F1	NZ_JAYERR010000004.1	229760	250516	20756	24	antiSMASH	Sactipeptide	sporulation killing factor	28.57	-	-
P.F1	NZ_JAYERR010000010.1	39250	40410	1160	2	DeepBGC	RiPP	-	-	antibacterial	0.78421
P.F1	NZ_JAYERR010000044.1	181	3452	3271	3	DeepBGC	Polyketide	-	-	antibacterial	0.74632
P.F1	NZ_JAYERR010000025.1	11214	44726	33512	25	antiSMASH	Ni-siderophore	schizokinen	75	-	-
P.F1	NZ_JAYERR010000015.1	53480	110493	57013	40	antiSMASH_DeepBGC	NRP	koranimine	100	antibacterial	0.93986
P.F1	NZ_JAYERR010000035.1	5869	30038	24169	24	antiSMASH	Betalactone	fengycin	46.67	-	-
P.F1	NZ_JAYERR010000003.1	201506	206788	5282	6	DeepBGC	Saccharide	-	-	antibacterial	0.7813
P.F1	NZ_JAYERR010000046.1	25133	26403	1270	2	DeepBGC	-	-	-	antibacterial	0.76395
P.F1	NZ_JAYERR010000024.1	35801	37576	1775	2	DeepBGC	-	-	-	antibacterial	0.71802
P.F1	NZ_JAYERR010000061.1	2974	11869	8895	8	DeepBGC	Polyketide	-	-	antibacterial	0.83235
P.F1	NZ_JAYERR010000002.1	48292	69110	20818	20	antiSMASH	Terpene	-	-	-	-
P.F1	NZ_JAYERR010000002.1	209876	250964	41088	37	antiSMASH	T3pks	-	-	-	-
P.F1	NZ_JAYERR010000002.1	153372	156584	3212	4	DeepBGC	Terpene	-	-	cytotoxic	0.91021
P.F1	NZ_JAYERR010000020.1	63558	87093	23535	19	antiSMASH	LAP	-	-	-	-
P.F1	NZ_JAYERR010000020.1	557	5212	4655	6	DeepBGC	RiPP	-	-	antibacterial	0.7587
P.F1	NZ_JAYERR010000020.1	7132	10959	3827	4	DeepBGC	Other	-	-	antibacterial	0.72397
P.F1	NZ_JAYERR010000011.1	51963	62939	10976	10	DeepBGC	Saccharide	-	-	-	0.85576
RU293	NZ_JAUUTW010000022.1	1	35734	35733	34	antiSMASH_DeepBGC	NRP	-	-	-	0.83461
RU293	NZ_JAUUTW010000022.1	85695	89888	4193	5	DeepBGC	-	-	-	cytotoxic	0.81584
RU293	NZ_JAUUTW010000036.1	21644	45179	23535	19	antiSMASH	LAP	-	-	-	-
RU293	NZ_JAUUTW010000039.1	12606	36782	24176	24	antiSMASH	Betalactone	fengycin	46.67	-	-
RU293	NZ_JAUUTW010000051.1	2	24505	24503	19	DeepBGC	Saccharide	-	-	-	0.97661
RU293	NZ_JAUUTW010000012.1	35589	101482	65893	46	antiSMASH_DeepBGC	NRP	desmamide A/desmamide B/desmamide C	18.18	antibacterial	0.93151
RU293	NZ_JAUUTW010000001.1	187783	209678	21895	17	antiSMASH	Terpene	cittilin A/cittilin B	7.69	-	-
RU293	NZ_JAUUTW010000001.1	76044	92513	16469	12	DeepBGC	Saccharide	-	-	antibacterial	0.90931
RU293	NZ_JAUUTW010000001.1	389010	395766	6756	5	DeepBGC	Other	-	-	-	0.75955
RU293	NZ_JAUUTW010000024.1	50851	67933	17082	16	DeepBGC	Saccharide	-	-	-	0.88134
RU293	NZ_JAUUTW010000014.1	39486	68741	29255	34	antiSMASH	Betalactone	-	-	-	-
RU293	NZ_JAUUTW010000014.1	77464	82650	5186	6	DeepBGC	-	-	-	antibacterial	0.74161
RU293	NZ_JAUUTW010000014.1	85781	86948	1167	2	DeepBGC	RiPP	-	-	antibacterial	0.73948
RU293	NZ_JAUUTW010000003.1	220059	280387	60328	40	antiSMASH_DeepBGC	NRP	koranimine	100	-	0.92433
RU293	NZ_JAUUTW010000046.1	20455	33401	12946	11	antiSMASH	Rre-containing	-	-	-	-
RU293	NZ_JAUUTW010000005.1	27125	68213	41088	39	antiSMASH	T3pks	-	-	-	-
RU293	NZ_JAUUTW010000005.1	208150	222525	14375	14	antiSMASH	Terpene	-	-	-	-
RU293	NZ_JAUUTW010000002.1	295100	319000	23900	19	antiSMASH_DeepBGC	Lassopeptide	paeninodin	80	-	0.96277
RU293	NZ_JAUUTW010000008.1	42218	75731	33513	28	antiSMASH	Ni-siderophore	schizokinen	75	-	-
RU293	NZ_JAUUTW010000037.1	12159	14537	2378	2	DeepBGC	Polyketide	-	-	antibacterial	0.74724
RU293	NZ_JAUUTW010000019.1	33901	36329	2428	2	DeepBGC	-	-	-	antibacterial	0.79334
RU293	NZ_JAUUTW010000019.1	49120	50465	1345	2	DeepBGC	-	-	-	antibacterial	0.71797
RU293	NZ_JAUUTW010000019.1	52523	68237	15714	17	DeepBGC	Polyketide	-	-	-	0.89507
RU293	NZ_JAUUTW010000019.1	101517	102954	1437	1	DeepBGC	Polyketide-terpene	-	-	antibacterial	0.73177
CF13	NZ_JAUCEV010000001.1	113084	137253	24169	26	antiSMASH_DeepBGC	Betalactone	fengycin	46.67	antibacterial	0.82544
CF13	NZ_JAUCEV010000001.1	7695	12586	4891	5	DeepBGC	Polyketide	-	-	antibacterial-antifungal	0.72773
CF13	NZ_JAUCEV010000008.1	1470661	1514728	44067	37	antiSMASH_DeepBGC	NRP	meilingmycin	2.17	antibacterial	0.76515
CF13	NZ_JAUCEV010000008.1	1679038	1739354	60316	41	antiSMASH_DeepBGC	NRP	koranimine	100	antibacterial	0.91009
CF13	NZ_JAUCEV010000008.1	4163876	4207395	43519	18	antiSMASH_DeepBGC	Lassopeptide	paeninodin	100	antibacterial	0.94903
CF13	NZ_JAUCEV010000008.1	2450896	2484409	33513	26	antiSMASH	Ni-siderophore	schizokinen	60	-	-
CF13	NZ_JAUCEV010000008.1	2803126	2825021	21895	18	antiSMASH	Terpene	-	-	-	-
CF13	NZ_JAUCEV010000008.1	3419697	3443235	23538	19	antiSMASH	LAP	-	-	-	-
CF13	NZ_JAUCEV010000008.1	4427482	4448300	20818	22	antiSMASH	Terpene	-	-	-	-
CF13	NZ_JAUCEV010000008.1	4585730	4626818	41088	40	antiSMASH	T3pks	-	-	-	-
CF13	NZ_JAUCEV010000008.1	8144	14512	6368	7	DeepBGC	-	-	-	antibacterial	0.80364
CF13	NZ_JAUCEV010000008.1	17647	18808	1161	2	DeepBGC	RiPP	-	-	antibacterial	0.74318
CF13	NZ_JAUCEV010000008.1	2700142	2716548	16406	12	DeepBGC	Saccharide	-	-	antibacterial	0.89746
CF13	NZ_JAUCEV010000008.1	3154975	3156652	1677	2	DeepBGC	-	-	-	cytotoxic	0.89636
CF13	NZ_JAUCEV010000008.1	4533434	4536645	3211	5	DeepBGC	Terpene	-	-	cytotoxic	0.89108
CF13	NZ_JAUCEV010000008.1	5007048	5030225	23177	17	DeepBGC	Saccharide	-	-	antibacterial	0.9326
CF13	NZ_JAUCEV010000008.1	5198685	5199931	1246	2	DeepBGC	-	-	-	antibacterial	0.71966
CF13	NZ_JAUCEV010000008.1	5201459	5220023	18564	15	DeepBGC	Saccharide	-	-	-	0.86576
CF15	NZ_JAUCEW010000003.1	726931	787249	60318	42	antiSMASH_DeepBGC	NRP	koranimine	100	antibacterial	0.9372
CF15	NZ_JAUCEW010000003.1	3792217	3825102	32885	23	antiSMASH_DeepBGC	Lassopeptide	paeninodin	100	-	0.9384
CF15	NZ_JAUCEW010000003.1	943221	987288	44067	37	antiSMASH	NRP	-	-	-	-
CF15	NZ_JAUCEW010000003.1	2450671	2474840	24169	26	antiSMASH	Betalactone	fengycin	46.67	-	-
CF15	NZ_JAUCEW010000003.1	3384668	3425756	41088	40	antiSMASH	T3pks	-	-	-	-
CF15	NZ_JAUCEW010000003.1	3566303	3587121	20818	21	antiSMASH	Terpene	-	-	-	-
CF15	NZ_JAUCEW010000003.1	4562773	4586311	23538	18	antiSMASH	LAP	-	-	-	-
CF15	NZ_JAUCEW010000003.1	5199527	5221422	21895	19	antiSMASH	Terpene	-	-	-	-
CF15	NZ_JAUCEW010000003.1	5512216	5545729	33513	26	antiSMASH	Ni-siderophore	schizokinen	60	-	-
CF15	NZ_JAUCEW010000003.1	2341178	2347562	6384	6	DeepBGC	Polyketide	-	-	antibacterial-antifungal	0.75707
CF15	NZ_JAUCEW010000003.1	2771773	2774564	2791	3	DeepBGC	Polyketide	-	-	antibacterial-antifungal	0.72125
CF15	NZ_JAUCEW010000003.1	2779318	2785087	5769	4	DeepBGC	Saccharide	-	-	-	0.74551
CF15	NZ_JAUCEW010000003.1	2788184	2794156	5972	6	DeepBGC	Saccharide	-	-	antibacterial	0.82731
CF15	NZ_JAUCEW010000003.1	2935245	2945157	9912	11	DeepBGC	Saccharide	-	-	antibacterial	0.89048
CF15	NZ_JAUCEW010000003.1	5134737	5135805	1068	1	DeepBGC	Other	-	-	antibacterial	0.74233
CF15	NZ_JAUCEW010000003.1	5309011	5324239	15228	11	DeepBGC	Saccharide	-	-	antibacterial	0.85537
G1S1	NZ_JAUCFI010000003.1	693501	753817	60316	41	antiSMASH_DeepBGC	NRP	koranimine	100	antibacterial	0.91414
G1S1	NZ_JAUCFI010000003.1	3867298	3891289	23991	22	antiSMASH_DeepBGC	Lassopeptide	paeninodin	100	antibacterial	0.96523
G1S1	NZ_JAUCFI010000003.1	2552163	2576179	24016	24	antiSMASH	Betalactone	fengycin	46.67	-	-
G1S1	NZ_JAUCFI010000003.1	3469482	3510570	41088	38	antiSMASH	T3pks	-	-	-	-
G1S1	NZ_JAUCFI010000003.1	3653024	3673842	20818	21	antiSMASH	Terpene	-	-	-	-
G1S1	NZ_JAUCFI010000003.1	4662921	4686456	23535	15	antiSMASH	LAP	-	-	-	-
G1S1	NZ_JAUCFI010000003.1	5356897	5378792	21895	18	antiSMASH	Terpene	cittilin A/cittilin B	7.69	-	-
G1S1	NZ_JAUCFI010000003.1	5697777	5731289	33512	25	antiSMASH	Ni-siderophore	schizokinen	60	-	-
G1S1	NZ_JAUCFI010000003.1	980239	985774	5535	6	DeepBGC	-	-	-	antibacterial	0.77467
G1S1	NZ_JAUCFI010000003.1	987232	995444	8212	8	DeepBGC	Saccharide	-	-	antibacterial	0.85322
G1S1	NZ_JAUCFI010000003.1	1356277	1358502	2225	2	DeepBGC	Polyketide	-	-	antibacterial	0.75631
G1S1	NZ_JAUCFI010000003.1	2116553	2118155	1602	1	DeepBGC	Polyketide	-	-	antibacterial	0.71593
G1S1	NZ_JAUCFI010000003.1	2430856	2432248	1392	1	DeepBGC	-	-	-	antibacterial	0.77027
G1S1	NZ_JAUCFI010000003.1	2434200	2436164	1964	2	DeepBGC	-	-	-	antibacterial	0.71447
G1S1	NZ_JAUCFI010000003.1	2440533	2442125	1592	3	DeepBGC	-	-	-	antibacterial	0.72749
G1S1	NZ_JAUCFI010000003.1	2813097	2815315	2218	2	DeepBGC	-	-	-	antibacterial	0.72054
G1S1	NZ_JAUCFI010000003.1	2820177	2824199	4022	3	DeepBGC	Saccharide	-	-	-	0.71158
G1S1	NZ_JAUCFI010000003.1	2830106	2834900	4794	5	DeepBGC	Saccharide	-	-	antibacterial	0.84026
G1S1	NZ_JAUCFI010000003.1	3003149	3028172	25023	22	DeepBGC	Saccharide	-	-	antibacterial	0.92579
G1S1	NZ_JAUCFI010000003.1	5476711	5478577	1866	2	DeepBGC	Saccharide	-	-	antibacterial	0.72877
G1S1	NZ_JAUCFI010000003.1	5481674	5490804	9130	6	DeepBGC	Saccharide	-	-	antibacterial	0.89529
G1S1	NZ_JAUCFI010000003.1	5638126	5639599	1473	2	DeepBGC	RiPP	-	-	antibacterial	0.70602
G1S1	NZ_JAUCFI010000003.1	5667196	5670261	3065	2	DeepBGC	Saccharide	-	-	antibacterial	0.82555
G1S1	NZ_JAUCFI010000002.1	1521	5637	4116	3	DeepBGC	-	-	-	antibacterial	0.78569
LN4	NZ_CP128118.1	691825	752141	60316	41	antiSMASH_DeepBGC	NRP	koranimine	100	antibacterial	0.93672
LN4	NZ_CP128118.1	3756216	3784157	27941	21	antiSMASH_DeepBGC	Lassopeptide	paeninodin	100	-	0.94177
LN4	NZ_CP128118.1	897557	941624	44067	36	antiSMASH	NRP	-	-	-	-
LN4	NZ_CP128118.1	2456413	2480582	24169	24	antiSMASH	Betalactone	fengycin	46.67	-	-
LN4	NZ_CP128118.1	3348996	3390084	41088	41	antiSMASH	T3pks	-	-	-	-
LN4	NZ_CP128118.1	3528865	3549683	20818	21	antiSMASH	Terpene	-	-	-	-
LN4	NZ_CP128118.1	4520007	4543545	23538	18	antiSMASH	LAP	-	-	-	-
LN4	NZ_CP128118.1	5133663	5155558	21895	18	antiSMASH	Terpene	-	-	-	-
LN4	NZ_CP128118.1	5446691	5480204	33513	26	antiSMASH	Ni-siderophore	schizokinen	60	-	-
LN4	NZ_CP128118.1	859372	861320	1948	2	DeepBGC	Polyketide	-	-	inhibitor	0.73386
LN4	NZ_CP128118.1	1879965	1919056	39091	40	DeepBGC	-	-	-	antibacterial	0.91712
LN4	NZ_CP128118.1	2017550	2018768	1218	1	DeepBGC	Polyketide-terpene	-	-	antibacterial	0.80014
LN4	NZ_CP128118.1	2758640	2761431	2791	4	DeepBGC	Polyketide	-	-	antibacterial-antifungal	0.71946
LN4	NZ_CP128118.1	2766125	2771862	5737	4	DeepBGC	Saccharide	-	-	-	0.74273
LN4	NZ_CP128118.1	2775885	2780926	5041	5	DeepBGC	Saccharide	-	-	antibacterial	0.8232
LN4	NZ_CP128118.1	2927984	2949090	21106	18	DeepBGC	Saccharide	-	-	-	0.96414
LN4	NZ_CP128118.1	5243182	5258410	15228	11	DeepBGC	Saccharide	-	-	antibacterial	0.85506
LC22	NZ_CP126098.1	708235	768551	60316	43	antiSMASH_DeepBGC	NRP	koranimine	100	antibacterial	0.94158
LC22	NZ_CP126098.1	3653544	3677488	23944	18	antiSMASH_DeepBGC	Lassopeptide	paeninodin	100	antibacterial	0.9177
LC22	NZ_CP126098.1	894963	939030	44067	41	antiSMASH	NRP	-	-	-	-
LC22	NZ_CP126098.1	2456751	2480920	24169	25	antiSMASH	Betalactone	fengycin	46.67	-	-
LC22	NZ_CP126098.1	3257706	3298794	41088	37	antiSMASH	T3pks	-	-	-	-
LC22	NZ_CP126098.1	3435204	3456022	20818	22	antiSMASH	Terpene	-	-	-	-
LC22	NZ_CP126098.1	4395367	4418902	23535	18	antiSMASH	LAP	-	-	-	-
LC22	NZ_CP126098.1	5050354	5072249	21895	21	antiSMASH	Terpene	-	-	-	-
LC22	NZ_CP126098.1	5385589	5419101	33512	27	antiSMASH	Ni-siderophore	schizokinen	60	-	-
LC22	NZ_CP126098.1	365772	377750	11978	11	DeepBGC	Polyketide	-	-	antibacterial	0.84982
LC22	NZ_CP126098.1	379753	386082	6329	7	DeepBGC	Saccharide-terpene	-	-	-	0.72527
LC22	NZ_CP126098.1	2053474	2055955	2481	3	DeepBGC	-	-	-	antibacterial	0.80974
LC22	NZ_CP126098.1	2712366	2716687	4321	5	DeepBGC	Saccharide	-	-	antibacterial	0.86193
LC22	NZ_CP126098.1	2889562	2909296	19734	15	DeepBGC	Saccharide	-	-	antibacterial	0.93667
LC22	NZ_CP126098.1	4615533	4616541	1008	1	DeepBGC	-	-	-	antibacterial	0.74217
LC22	NZ_CP126098.1	4984335	4986329	1994	3	DeepBGC	Other	-	-	antibacterial	0.79765
LC22	NZ_CP126098.1	5170181	5185394	15213	11	DeepBGC	Saccharide	-	-	antibacterial	0.84592
CF29	NZ_CP126089.1	683052	743374	60322	45	antiSMASH_DeepBGC	NRP	koranimine	100	antibacterial	0.90145
CF29	NZ_CP126089.1	888951	933018	44067	37	antiSMASH_DeepBGC	NRP	meilingmycin	2.17	antibacterial	0.73258
CF29	NZ_CP126089.1	2450379	2474548	24169	24	antiSMASH	Betalactone	fengycin	46.67	-	-
CF29	NZ_CP126089.1	3238290	3279378	41088	38	antiSMASH	T3pks	-	-	-	-
CF29	NZ_CP126089.1	3417431	3438249	20818	21	antiSMASH	Terpene	-	-	-	-
CF29	NZ_CP126089.1	4407112	4430647	23535	17	antiSMASH	LAP	-	-	-	-
CF29	NZ_CP126089.1	5051108	5073003	21895	18	antiSMASH	Terpene	-	-	-	-
CF29	NZ_CP126089.1	5371039	5404551	33512	26	antiSMASH	Ni-siderophore	schizokinen	60	-	-
CF29	NZ_CP126089.1	348733	350119	1386	1	DeepBGC	Polyketide-terpene	-	-	antibacterial	0.76047
CF29	NZ_CP126089.1	2697162	2699934	2772	3	DeepBGC	Polyketide	-	-	antibacterial-antifungal	0.72294
CF29	NZ_CP126089.1	2705138	2709181	4043	3	DeepBGC	Saccharide	-	-	-	0.71904
CF29	NZ_CP126089.1	2715531	2719607	4076	6	DeepBGC	Saccharide	-	-	antibacterial	0.83706
CF29	NZ_CP126089.1	2889959	2907963	18004	14	DeepBGC	Saccharide	-	-	antibacterial	0.92817
CF29	NZ_CP126089.1	3644647	3673547	28900	30	DeepBGC	Saccharide	-	-	-	0.95929
CF29	NZ_CP126089.1	4613870	4618293	4423	6	DeepBGC	-	-	-	antibacterial	0.77624
CF29	NZ_CP126089.1	4986241	4988235	1994	3	DeepBGC	Other	-	-	antibacterial	0.80561
CF29	NZ_CP126089.1	5170019	5184096	14077	10	DeepBGC	Saccharide	-	-	antibacterial	0.85611
CF20	NZ_CP126085.1	695608	755924	60316	41	antiSMASH_DeepBGC	NRP	koranimine	100	antibacterial	0.93293
CF20	NZ_CP126085.1	919211	963278	44067	37	antiSMASH_DeepBGC	NRP	meilingmycin	2.17	antibacterial	0.79936
CF20	NZ_CP126085.1	3749192	3785319	36127	22	antiSMASH_DeepBGC	Lassopeptide	paeninodin	100	antibacterial	0.9594
CF20	NZ_CP126085.1	2440003	2464172	24169	26	antiSMASH	Betalactone	fengycin	46.67	-	-
CF20	NZ_CP126085.1	3346588	3387676	41088	40	antiSMASH	T3pks	-	-	-	-
CF20	NZ_CP126085.1	3526653	3547471	20818	22	antiSMASH	Terpene	-	-	-	-
CF20	NZ_CP126085.1	4484326	4507864	23538	19	antiSMASH	LAP	-	-	-	-
CF20	NZ_CP126085.1	5120580	5142475	21895	19	antiSMASH	Terpene	-	-	-	-
CF20	NZ_CP126085.1	5435533	5469046	33513	27	antiSMASH	Ni-siderophore	schizokinen	60	-	-
CF20	NZ_CP126085.1	329749	340276	10527	7	DeepBGC	Polyketide	-	-	antibacterial	0.82702
CF20	NZ_CP126085.1	2333213	2339598	6385	6	DeepBGC	Polyketide	-	-	antibacterial-antifungal	0.76517
CF20	NZ_CP126085.1	2695131	2698832	3701	3	DeepBGC	Polyketide	-	-	antibacterial-antifungal	0.73396
CF20	NZ_CP126085.1	2703832	2709572	5740	4	DeepBGC	Saccharide	-	-	-	0.7534
CF20	NZ_CP126085.1	2712649	2718346	5697	6	DeepBGC	Saccharide	-	-	antibacterial	0.83256
CF20	NZ_CP126085.1	2866596	2873539	6943	8	DeepBGC	Saccharide	-	-	antibacterial-inhibitor	0.86639
CF20	NZ_CP126085.1	2930860	2933028	2168	3	DeepBGC	-	-	-	antibacterial	0.76189
CF20	NZ_CP126085.1	4781163	4786410	5247	6	DeepBGC	-	-	-	cytotoxic	0.83238
CF20	NZ_CP126085.1	5054864	5055932	1068	1	DeepBGC	Other	-	-	antibacterial	0.74057
CF20	NZ_CP126085.1	5230259	5245477	15218	11	DeepBGC	Saccharide	-	-	antibacterial	0.85675
CF20	NZ_CP126085.1	5246731	5247895	1164	2	DeepBGC	-	-	-	antibacterial	0.70295
A1.1	NZ_JARTEM010000159.1	1914	3372	1458	1	DeepBGC	RiPP	-	-	antibacterial	0.72056
A1.1	NZ_JARTEM010000032.1	1	33294	33293	27	antiSMASH_DeepBGC	NRP	meilingmycin	2.17	antibacterial	0.75356
A1.1	NZ_JARTEM010000032.1	47219	54861	7642	6	DeepBGC	-	-	-	inhibitor	0.77041
A1.1	NZ_JARTEM010000015.1	48791	69609	20818	21	antiSMASH	Terpene	-	-	-	-
A1.1	NZ_JARTEM010000111.1	1	12184	12183	11	antiSMASH_DeepBGC	Betalactone	fengycin	46.67	antibacterial	0.78579
A1.1	NZ_JARTEM010000090.1	14998	16905	1907	2	DeepBGC	-	-	-	antibacterial	0.7749
A1.1	NZ_JARTEM010000014.1	54070	59234	5164	6	DeepBGC	-	-	-	antibacterial	0.78158
A1.1	NZ_JARTEM010000014.1	62369	63532	1163	2	DeepBGC	RiPP	-	-	antibacterial	0.83659
A1.1	NZ_JARTEM010000014.1	69157	70609	1452	2	DeepBGC	-	-	-	antibacterial	0.75919
A1.1	NZ_JARTEM010000014.1	73678	74860	1182	1	DeepBGC	Polyketide	-	-	antibacterial	0.72422
A1.1	NZ_JARTEM010000120.1	38	2901	2863	3	DeepBGC	-	-	-	antibacterial	0.75512
A1.1	NZ_JARTEM010000102.1	1066	14112	13046	14	DeepBGC	Other	-	-	antibacterial	0.82639
A1.1	NZ_JARTEM010000212.1	231	1423	1192	2	DeepBGC	-	-	-	antibacterial	0.7919
A1.1	NZ_JARTEM010000069.1	18474	25147	6673	6	DeepBGC	-	-	-	antibacterial	0.76936
A1.1	NZ_JARTEM010000029.1	41228	42557	1329	1	DeepBGC	-	-	-	antibacterial	0.7601
A1.1	NZ_JARTEM010000046.1	1	15689	15688	11	antiSMASH	LAP	-	-	-	-
A1.1	NZ_JARTEM010000024.1	1	19722	19721	14	antiSMASH	Ni-siderophore	schizokinen	60	-	-
A1.1	NZ_JARTEM010000152.1	1	6103	6102	4	antiSMASH_DeepBGC	Lassopeptide	paeninodin	80	antibacterial	0.84675
A1.1	NZ_JARTEM010000018.1	59782	61378	1596	2	DeepBGC	Polyketide	-	-	antibacterial	0.82053
A1.1	NZ_JARTEM010000018.1	61941	66992	5051	4	DeepBGC	Polyketide	-	-	antibacterial	0.7485
A1.1	NZ_JARTEM010000157.1	223	4867	4644	5	DeepBGC	-	-	-	antibacterial	0.7749
A1.1	NZ_JARTEM010000030.1	29557	53420	23863	21	DeepBGC	Saccharide	-	-	-	0.85088
A1.1	NZ_JARTEM010000030.1	54778	55954	1176	1	DeepBGC	-	-	-	antibacterial	0.74511
A1.1	NZ_JARTEM010000056.1	1	32621	32620	14	antiSMASH_DeepBGC	NRP	koranimine	100	-	0.98386
A1.1	NZ_JARTEM010000153.1	79	6088	6009	6	DeepBGC	Saccharide	-	-	antibacterial	0.97057
A1.1	NZ_JARTEM010000081.1	7816	9202	1386	1	DeepBGC	Polyketide-terpene	-	-	antibacterial	0.84952
A1.1	NZ_JARTEM010000002.1	86975	128063	41088	39	antiSMASH	T3pks	-	-	-	-
A1.1	NZ_JARTEM010000002.1	36400	39613	3213	4	DeepBGC	Terpene	-	-	cytotoxic	0.90937
A1.1	NZ_JARTEM010000026.1	49672	59316	9644	9	DeepBGC	Saccharide	-	-	-	0.9327
A1.1	NZ_JARTEM010000054.1	6070	8943	2873	4	DeepBGC	Polyketide	-	-	antibacterial	0.78165
A1.1	NZ_JARTEM010000100.1	8028	9144	1116	1	DeepBGC	Polyketide	-	-	inhibitor	0.70113
A1.1	NZ_JARTEM010000100.1	9594	14973	5379	5	DeepBGC	-	-	-	antibacterial	0.74487
A1.1	NZ_JARTEM010000005.1	103332	124244	20912	17	antiSMASH	Terpene	-	-	-	-
A1.1	NZ_JARTEM010000005.1	591	17037	16446	12	DeepBGC	Saccharide	-	-	antibacterial	0.93613
A1.1	NZ_JARTEM010000233.1	1	1237	1236	1	DeepBGC	Saccharide	-	-	antibacterial	0.75888
A1.1	NZ_JARTEM010000009.1	36298	37366	1068	1	DeepBGC	Other	-	-	antibacterial	0.79286
A1.1	NZ_JARTEM010000136.1	716	3422	2706	2	DeepBGC	-	-	-	inhibitor	0.76053
A1.1	NZ_JARTEM010000147.1	1669	3106	1437	1	DeepBGC	Polyketide	-	-	antibacterial	0.78743
A1.1	NZ_JARTEM010000147.1	3908	6740	2832	2	DeepBGC	-	-	-	antibacterial	0.78528
A1.1	NZ_JARTEM010000151.1	840	3226	2386	2	DeepBGC	-	-	-	antibacterial	0.77426
A1.1	NZ_JARTEM010000047.1	10668	14452	3784	4	DeepBGC	-	-	-	antibacterial	0.72683
A1.1	NZ_JARTEM010000124.1	4053	7061	3008	3	DeepBGC	-	-	-	antibacterial	0.75157
A1.1	NZ_JARTEM010000036.1	47418	50266	2848	2	DeepBGC	-	-	-	antibacterial	0.78678
Kw_SA5	NZ_JARHXA010000049.1	9362	10619	1257	1	DeepBGC	Polyketide-terpene	-	-	antibacterial	0.82042
Kw_SA5	NZ_JARHXA010000049.1	14133	22365	8232	8	DeepBGC	Polyketide	-	-	antibacterial	0.71826
Kw_SA5	NZ_JARHXA010000002.1	171	6789	6618	7	DeepBGC	-	-	-	antibacterial	0.81418
Kw_SA5	NZ_JARHXA010000016.1	16830	19058	2228	3	DeepBGC	Polyketide	-	-	inhibitor	0.73893
Kw_SA5	NZ_JARHXA010000080.1	256027	280196	24169	24	antiSMASH	Betalactone	fengycin	46.67	-	-
Kw_SA5	NZ_JARHXA010000080.1	417813	419588	1775	2	DeepBGC	-	-	-	antibacterial	0.72212
Kw_SA5	NZ_JARHXA010000080.1	525202	529520	4318	5	DeepBGC	Saccharide	-	-	antibacterial	0.82396
Kw_SA5	NZ_JARHXA010000086.1	74678	78611	3933	6	DeepBGC	NRP	-	-	antibacterial	0.73197
Kw_SA5	NZ_JARHXA010000068.1	191509	213404	21895	18	antiSMASH	Terpene	-	-	-	-
Kw_SA5	NZ_JARHXA010000068.1	522215	555728	33513	27	antiSMASH	Ni-siderophore	schizokinen	60	-	-
Kw_SA5	NZ_JARHXA010000068.1	320958	335037	14079	10	DeepBGC	Saccharide	-	-	antibacterial	0.83815
Kw_SA5	NZ_JARHXA010000068.1	336305	337469	1164	2	DeepBGC	-	-	-	antibacterial	0.70778
Kw_SA5	NZ_JARHXA010000013.1	571541	595079	23538	17	antiSMASH	LAP	-	-	-	-
Kw_SA5	NZ_JARHXA010000032.1	282417	342733	60316	44	antiSMASH_DeepBGC	NRP	koranimine	100	cytotoxic	0.87017
Kw_SA5	NZ_JARHXA010000032.1	397129	399993	2864	2	DeepBGC	Polyketide	-	-	antibacterial	0.77204
Kw_SA5	NZ_JARHXA010000007.1	185	4431	4246	7	DeepBGC	-	-	-	antibacterial	0.77852
Kw_SA5	NZ_JARHXA010000075.1	101557	125549	23992	20	antiSMASH_DeepBGC	Lassopeptide	paeninodin	100	antibacterial	0.9621
Kw_SA5	NZ_JARHXA010000075.1	139498	145235	5737	4	DeepBGC	Polyketide	-	-	antibacterial-antifungal	0.75073
Kw_SA5	NZ_JARHXA010000088.1	68581	83050	14469	13	DeepBGC	Saccharide	-	-	antibacterial	0.83064
Kw_SA5	NZ_JARHXA010000017.1	118070	159158	41088	39	antiSMASH	T3pks	-	-	-	-
Kw_SA5	NZ_JARHXA010000017.1	294866	315684	20818	21	antiSMASH	Terpene	-	-	-	-
Kw_SA5	NZ_JARHXA010000072.1	9187	58995	49808	37	antiSMASH_DeepBGC	NRP	napsamycin	10.34	antibacterial	0.8963
Kw_SA5	NZ_JARHXA010000028.1	6858	8891	2033	2	DeepBGC	Saccharide	-	-	antibacterial	0.71233
Kw_SA5	NZ_JARHXA010000028.1	15313	18200	2887	4	DeepBGC	Polyketide	-	-	antibacterial	0.8184
Kw_SA5	NZ_JARHXA010000011.1	1988	24545	22557	21	DeepBGC	Saccharide	-	-	antibacterial	0.92018
Kw_SA5	NZ_JARHXA010000052.1	2005	5036	3031	4	DeepBGC	-	-	-	antibacterial	0.77167
EC30O1N-I3-2	NZ_JALAVN010000024.1	39813	63351	23538	19	antiSMASH	LAP	-	-	-	-
EC30O1N-I3-2	NZ_JALAVN010000060.1	19623	24653	5030	6	DeepBGC	NRP	-	-	antibacterial	0.75653
EC30O1N-I3-2	NZ_JALAVN010000020.1	43685	77198	33513	26	antiSMASH	Ni-siderophore	schizokinen	60	-	-
EC30O1N-I3-2	NZ_JALAVN010000124.1	1	2338	2337	2	antiSMASH	T3pks	-	-	-	-
EC30O1N-I3-2	NZ_JALAVN010000034.1	53497	77666	24169	24	antiSMASH	Betalactone	fengycin	46.67	-	-
EC30O1N-I3-2	NZ_JALAVN010000040.1	18941	28853	9912	11	DeepBGC	Saccharide	-	-	antibacterial	0.87926
EC30O1N-I3-2	NZ_JALAVN010000023.1	0	13426	13426	12	DeepBGC	-	-	-	antibacterial	0.896
EC30O1N-I3-2	NZ_JALAVN010000021.1	114324	136219	21895	18	antiSMASH	Terpene	-	-	-	-
EC30O1N-I3-2	NZ_JALAVN010000021.1	15159	28156	12997	11	DeepBGC	Saccharide	-	-	antibacterial	0.84111
EC30O1N-I3-2	NZ_JALAVN010000062.1	5539	46402	40863	39	DeepBGC	Saccharide	-	-	antibacterial	0.95371
EC30O1N-I3-2	NZ_JALAVN010000022.1	73478	79862	6384	6	DeepBGC	Polyketide	-	-	antibacterial-antifungal	0.7178
EC30O1N-I3-2	NZ_JALAVN010000089.1	36648	38936	2288	3	DeepBGC	-	-	-	antibacterial	0.75988
EC30O1N-I3-2	NZ_JALAVN010000080.1	2452	6058	3606	3	DeepBGC	Polyketide	-	-	antibacterial-antifungal	0.7182
EC30O1N-I3-2	NZ_JALAVN010000080.1	7713	13230	5517	5	DeepBGC	Polyketide	-	-	inhibitor	0.72148
EC30O1N-I3-2	NZ_JALAVN010000080.1	16511	18993	2482	3	DeepBGC	-	-	-	antibacterial	0.759
EC30O1N-I3-2	NZ_JALAVN010000061.1	20146	37112	16966	17	antiSMASH	Terpene	-	-	-	-
EC30O1N-I3-2	NZ_JALAVN010000090.1	1613	12874	11261	11	DeepBGC	Polyketide	-	-	antibacterial	0.90159
EC30O1N-I3-2	NZ_JALAVN010000032.1	39221	42432	3211	4	DeepBGC	Terpene	-	-	cytotoxic	0.89374
EC30O1N-I3-2	NZ_JALAVN010000004.1	1925	4799	2874	4	DeepBGC	Polyketide	-	-	antibacterial	0.7812
EC30O1N-I3-2	NZ_JALAVN010000011.1	8987	12454	3467	4	DeepBGC	-	-	-	antibacterial	0.77944
EC30O1N-I3-2	NZ_JALAVN010000011.1	14197	18602	4405	4	DeepBGC	Polyketide	-	-	antibacterial	0.72058
EC30O1N-I3-2	NZ_JALAVN010000035.1	77055	123871	46816	32	antiSMASH_DeepBGC	NRP	koranimine	100	antibacterial	0.94383
EC30O1N-I3-2	NZ_JALAVN010000057.1	4443	7412	2969	4	DeepBGC	-	-	-	antibacterial	0.79438
EC30O1N-I3-2	NZ_JALAVN010000001.1	49055	93122	44067	37	antiSMASH_DeepBGC	NRP	meilingmycin	2.17	antibacterial	0.78892
EC30O1N-I3-2	NZ_JALAVN010000055.1	435	8774	8339	7	DeepBGC	-	-	-	antibacterial	0.87535
EC30O1N-I3-2	NZ_JALAVN010000044.1	19416	57302	37886	33	DeepBGC	-	-	-	antibacterial	0.8559
EC30O1N-I3-2	NZ_JALAVN010000044.1	68920	76843	7923	6	DeepBGC	Polyketide	-	-	antibacterial-antifungal	0.77862
EC30O1N-I3-2	NZ_JALAVN010000044.1	84989	88418	3429	6	DeepBGC	-	-	-	antibacterial	0.76411
EC30O1N-I3-2	NZ_JALAVN010000006.1	85885	87202	1317	2	DeepBGC	-	-	-	antibacterial	0.72325
EC30O1N-I3-2	NZ_JALAVN010000006.1	91948	96027	4079	3	DeepBGC	Saccharide	-	-	-	0.73349
EC30O1N-I3-2	NZ_JALAVN010000006.1	101708	106653	4945	5	DeepBGC	Saccharide	-	-	antibacterial	0.84137
TP10O4B-4	NZ_JALAUR010000011.1	2687	63003	60316	42	antiSMASH_DeepBGC	NRP	koranimine	100	antibacterial	0.91835
TP10O4B-4	NZ_JALAUR010000006.1	2	9670	9668	9	DeepBGC	-	-	-	antibacterial	0.85277
TP10O4B-4	NZ_JALAUR010000025.1	2	1577	1575	1	DeepBGC	-	-	-	antibacterial	0.85674
TP10O4B-4	NZ_JALAUR010000009.1	1097497	1141564	44067	35	antiSMASH_DeepBGC	NRP	meilingmycin	2.17	antibacterial	0.80467
TP10O4B-4	NZ_JALAUR010000024.1	80507	84550	4043	3	DeepBGC	Saccharide	-	-	-	0.71871
TP10O4B-4	NZ_JALAUR010000024.1	90228	94919	4691	5	DeepBGC	Saccharide	-	-	antibacterial	0.82972
TP10O4B-4	NZ_JALAUR010000034.1	112011	141891	29880	26	DeepBGC	Saccharide	-	-	antibacterial	0.97505
TP10O4B-4	NZ_JALAUR010000061.1	2969	5397	2428	3	DeepBGC	-	-	-	antibacterial	0.7599
TP10O4B-4	NZ_JALAUR010000005.1	15033	18555	3522	3	DeepBGC	-	-	-	antibacterial	0.72914
TP10O4B-4	NZ_JALAUR010000005.1	22025	26276	4251	2	DeepBGC	-	-	-	antibacterial	0.74463
TP10O4B-4	NZ_JALAUR010000005.1	33842	35174	1332	1	DeepBGC	Polyketide	-	-	antibacterial	0.73743
TP10O4B-4	NZ_JALAUR010000026.1	58856	60771	1915	4	DeepBGC	RiPP	-	-	antibacterial	0.73878
TP10O4B-4	NZ_JALAUR010000026.1	62681	64073	1392	1	DeepBGC	-	-	-	antibacterial	0.72564
TP10O4B-4	NZ_JALAUR010000029.1	43368	45036	1668	2	DeepBGC	-	-	-	cytotoxic	0.81983
TP10O4B-4	NZ_JALAUR010000044.1	31509	42343	10834	15	DeepBGC	RiPP	-	-	antibacterial	0.7683
TP10O4B-4	NZ_JALAUR010000049.1	227	12928	12701	12	DeepBGC	-	-	-	antibacterial	0.88971
TP10O4B-4	NZ_JALAUR010000003.1	70156	93691	23535	17	antiSMASH	LAP	-	-	-	-
TP10O4B-4	NZ_JALAUR010000003.1	2	8360	8358	8	DeepBGC	RiPP	-	-	antibacterial	0.79087
TP10O4B-4	NZ_JALAUR010000012.1	25612	49781	24169	24	antiSMASH	Betalactone	fengycin	46.67	-	-
TP10O4B-4	NZ_JALAUR010000059.1	2	1480	1478	1	DeepBGC	-	-	-	antibacterial	0.74828
TP10O4B-4	NZ_JALAUR010000016.1	41892	75404	33512	26	antiSMASH	Ni-siderophore	schizokinen	60	-	-
TP10O4B-4	NZ_JALAUR010000016.1	365041	386936	21895	19	antiSMASH	Terpene	-	-	-	-
TP10O4B-4	NZ_JALAUR010000016.1	262209	278640	16431	12	DeepBGC	Saccharide	-	-	antibacterial	0.89747
TP10O4B-4	NZ_JALAUR010000015.1	68421	89239	20818	21	antiSMASH	Terpene	-	-	-	-
TP10O4B-4	NZ_JALAUR010000015.1	224609	265697	41088	38	antiSMASH	T3pks	-	-	-	-
TP10O4B-4	NZ_JALAUR010000015.1	174017	176268	2251	3	DeepBGC	Terpene	-	-	cytotoxic	0.91794
TP10O4B-4	NZ_JALAUR010000001.1	66253	85224	18971	19	DeepBGC	Saccharide	-	-	antibacterial	0.91648
TP802B-4	NZ_JALATZ010000015.1	20558	41376	20818	21	antiSMASH	Terpene	-	-	-	-
TP802B-4	NZ_JALATZ010000015.1	175776	216864	41088	39	antiSMASH	T3pks	-	-	-	-
TP802B-4	NZ_JALATZ010000015.1	125485	128698	3213	4	DeepBGC	Terpene	-	-	cytotoxic	0.90884
TP802B-4	NZ_JALATZ010000019.1	43624	87691	44067	36	antiSMASH_DeepBGC	NRP	-	-	-	0.78513
TP802B-4	NZ_JALATZ010000019.1	34337	35729	1392	1	DeepBGC	-	-	-	inhibitor	0.72455
TP802B-4	NZ_JALATZ010000007.1	26616	86935	60319	43	antiSMASH_DeepBGC	NRP	koranimine	100	antibacterial	0.9318
TP802B-4	NZ_JALATZ010000095.1	28339	30600	2261	4	DeepBGC	Polyketide	-	-	antibacterial	0.73557
TP802B-4	NZ_JALATZ010000025.1	60153	76574	16421	12	DeepBGC	Saccharide	-	-	antibacterial	0.86544
TP802B-4	NZ_JALATZ010000117.1	3192	4272	1080	1	DeepBGC	Other	-	-	antibacterial	0.7533
TP802B-4	NZ_JALATZ010000009.1	81178	103073	21895	18	antiSMASH	Terpene	-	-	-	-
TP802B-4	NZ_JALATZ010000097.1	2121	13927	11806	11	DeepBGC	Polyketide	-	-	antibacterial	0.8056
TP802B-4	NZ_JALATZ010000097.1	14755	16102	1347	1	DeepBGC	Polyketide	-	-	antibacterial	0.7398
TP802B-4	NZ_JALATZ010000039.1	8529	32698	24169	25	antiSMASH	Betalactone	fengycin	46.67	-	-
TP802B-4	NZ_JALATZ010000063.1	0	1041	1041	1	DeepBGC	Polyketide	-	-	antibacterial	0.78891
TP802B-4	NZ_JALATZ010000005.1	1	22429	22428	18	antiSMASH	Ni-siderophore	schizokinen	60	-	-
TP802B-4	NZ_JALATZ010000055.1	2	1908	1906	2	DeepBGC	-	-	-	antibacterial	0.73062
TP802B-4	NZ_JALATZ010000069.1	2386	3640	1254	1	DeepBGC	Polyketide	-	-	antibacterial	0.81978
TP802B-4	NZ_JALATZ010000069.1	6086	11307	5221	8	DeepBGC	-	-	-	antibacterial	0.7279
TP802B-4	NZ_JALATZ010000087.1	571	3043	2472	3	DeepBGC	Polyketide-terpene	-	-	antibacterial	0.82197
TP802B-4	NZ_JALATZ010000046.1	1	20939	20938	23	antiSMASH_DeepBGC	Lassopeptide	paeninodin	100	antibacterial	0.94226
TP802B-4	NZ_JALATZ010000120.1	520	4661	4141	3	DeepBGC	Saccharide	-	-	antibacterial	0.85318
TP802B-4	NZ_JALATZ010000088.1	1401	2781	1380	3	DeepBGC	-	-	-	antibacterial	0.76425
TP802B-4	NZ_JALATZ010000088.1	5030	13335	8305	8	DeepBGC	Other	-	-	antibacterial	0.84954
TP802B-4	NZ_JALATZ010000088.1	15347	16805	1458	1	DeepBGC	RiPP	-	-	antibacterial	0.73733
TP802B-4	NZ_JALATZ010000075.1	66604	68690	2086	2	DeepBGC	-	-	-	antibacterial	0.71887
TP802B-4	NZ_JALATZ010000068.1	38533	41729	3196	2	DeepBGC	Polyketide	-	-	antibacterial-antifungal	0.71554
TP802B-4	NZ_JALATZ010000026.1	36206	37789	1583	3	DeepBGC	-	-	-	antibacterial	0.76241
TP802B-4	NZ_JALATZ010000031.1	0	2200	2200	3	DeepBGC	-	-	-	antibacterial	0.78421
TP802B-4	NZ_JALATZ010000050.1	25922	32242	6320	7	DeepBGC	-	-	-	antibacterial	0.76364
TP802B-4	NZ_JALATZ010000060.1	880	11146	10266	9	DeepBGC	Saccharide	-	-	antibacterial	0.98696
TP802B-4	NZ_JALATZ010000060.1	16696	22447	5751	5	DeepBGC	Polyketide	-	-	antibacterial	0.72968
TP802B-4	NZ_JALATZ010000056.1	75106	91053	15947	16	DeepBGC	Saccharide	-	-	-	0.96897
TP802B-4	NZ_JALATZ010000018.1	1	15531	15530	10	antiSMASH	LAP	-	-	-	-
HMB20428	NZ_CP110263.1	667523	727840	60317	41	antiSMASH_DeepBGC	NRP	koranimine	100	antibacterial	0.90923
HMB20428	NZ_CP110263.1	901909	945976	44067	37	antiSMASH_DeepBGC	NRP	meilingmycin	2.17	antibacterial	0.80214
HMB20428	NZ_CP110263.1	3704118	3748836	44718	17	antiSMASH_DeepBGC	Lassopeptide	paeninodin	100	antibacterial	0.94784
HMB20428	NZ_CP110263.1	2468606	2492775	24169	26	antiSMASH	Betalactone	fengycin	46.67	-	-
HMB20428	NZ_CP110263.1	3304130	3345218	41088	40	antiSMASH	T3pks	-	-	-	-
HMB20428	NZ_CP110263.1	3482635	3503453	20818	21	antiSMASH	Terpene	-	-	-	-
HMB20428	NZ_CP110263.1	4470249	4493787	23538	17	antiSMASH	LAP	-	-	-	-
HMB20428	NZ_CP110263.1	5080594	5102489	21895	19	antiSMASH	Terpene	-	-	-	-
HMB20428	NZ_CP110263.1	5395530	5429043	33513	27	antiSMASH	Ni-siderophore	schizokinen	60	-	-
HMB20428	NZ_CP110263.1	2044119	2045340	1221	1	DeepBGC	Polyketide-terpene	-	-	antibacterial	0.73396
HMB20428	NZ_CP110263.1	2361733	2368118	6385	6	DeepBGC	Polyketide	-	-	antibacterial-antifungal	0.76481
HMB20428	NZ_CP110263.1	2718995	2721257	2262	2	DeepBGC	-	-	-	antibacterial	0.7211
HMB20428	NZ_CP110263.1	2726353	2732084	5731	4	DeepBGC	Saccharide	-	-	-	0.74266
HMB20428	NZ_CP110263.1	2735161	2740857	5696	6	DeepBGC	Saccharide	-	-	antibacterial	0.82731
HMB20428	NZ_CP110263.1	2915907	2934066	18159	13	DeepBGC	Saccharide	-	-	antibacterial	0.95708
HMB20428	NZ_CP110263.1	5015612	5016680	1068	1	DeepBGC	Other	-	-	antibacterial	0.74414
HMB20428	NZ_CP110263.1	5190256	5205471	15215	11	DeepBGC	Saccharide	-	-	antibacterial	0.86096
HMB20428	NZ_CP110263.1	5206752	5207916	1164	2	DeepBGC	-	-	-	antibacterial	0.7029
Q2H1	NZ_CP110132.1	723660	783976	60316	42	antiSMASH_DeepBGC	NRP	koranimine	100	antibacterial	0.76953
Q2H1	NZ_CP110132.1	944089	988156	44067	37	antiSMASH_DeepBGC	NRP	meilingmycin	2.17	antibacterial	0.76609
Q2H1	NZ_CP110132.1	5216386	5268892	52506	38	antiSMASH_DeepBGC	NRP	SF2575	4.35	-	0.92303
Q2H1	NZ_CP110132.1	2494140	2518309	24169	24	antiSMASH	Betalactone	fengycin	46.67	-	-
Q2H1	NZ_CP110132.1	3456490	3497578	41088	38	antiSMASH	T3pks	-	-	-	-
Q2H1	NZ_CP110132.1	3634041	3654859	20818	21	antiSMASH	Terpene	-	-	-	-
Q2H1	NZ_CP110132.1	4577196	4600731	23535	18	antiSMASH	LAP	-	-	-	-
Q2H1	NZ_CP110132.1	5298831	5320726	21895	18	antiSMASH	Terpene	cittilin A/cittilin B	11.54	-	-
Q2H1	NZ_CP110132.1	5638469	5671981	33512	24	antiSMASH	Ni-siderophore	schizokinen	60	-	-
Q2H1	NZ_CP110132.1	374599	375985	1386	1	DeepBGC	Polyketide-terpene	-	-	antibacterial	0.75093
Q2H1	NZ_CP110132.1	1941359	1953418	12059	10	DeepBGC	-	-	-	antibacterial	0.81558
Q2H1	NZ_CP110132.1	2372523	2378586	6063	8	DeepBGC	-	-	-	antibacterial	0.78553
Q2H1	NZ_CP110132.1	2386004	2387596	1592	3	DeepBGC	-	-	-	antibacterial	0.74523
Q2H1	NZ_CP110132.1	2389559	2394450	4891	5	DeepBGC	Polyketide	-	-	antibacterial-antifungal	0.7252
Q2H1	NZ_CP110132.1	2663998	2666969	2971	4	DeepBGC	-	-	-	antibacterial	0.74606
Q2H1	NZ_CP110132.1	2672073	2686286	14213	12	DeepBGC	Saccharide	-	-	antibacterial	0.94643
Q2H1	NZ_CP110132.1	2818625	2822667	4042	3	DeepBGC	Saccharide	-	-	-	0.71208
Q2H1	NZ_CP110132.1	2828836	2833054	4218	5	DeepBGC	Saccharide	-	-	antibacterial	0.87082
Q2H1	NZ_CP110132.1	3013865	3015936	2071	2	DeepBGC	Polyketide	-	-	antibacterial	0.77892
Q2H1	NZ_CP110132.1	3855300	3881039	25739	25	DeepBGC	Saccharide	-	-	-	0.98271
Q2H1	NZ_CP110132.1	5203737	5205331	1594	2	DeepBGC	Other	-	-	antibacterial	0.73691
Q2H1	NZ_CP110132.1	5434581	5448658	14077	10	DeepBGC	Saccharide	-	-	antibacterial	0.85296
CSA2	NZ_JAOQHP010000003.1	81996	97856	15860	15	DeepBGC	Saccharide	-	-	antibacterial	0.80577
CSA2	NZ_JAOQHP010000004.1	151367	184995	33628	21	antiSMASH_DeepBGC	Lassopeptide	paeninodin	100	antibacterial	0.96545
CSA2	NZ_JAOQHP010000008.1	52506	74401	21895	20	antiSMASH	Terpene	-	-	-	-
CSA2	NZ_JAOQHP010000018.1	1880	4753	2873	4	DeepBGC	Polyketide	-	-	antibacterial	0.77699
CSA2	NZ_JAOQHP010000010.1	128620	162132	33512	27	antiSMASH	Ni-siderophore	schizokinen	60	-	-
CSA2	NZ_JAOQHP010000006.1	241710	243105	1395	1	DeepBGC	Polyketide-terpene	-	-	antibacterial	0.80373
CSA2	NZ_JAOQHP010000005.1	1	44142	44141	28	antiSMASH_DeepBGC	NRP	koranimine	100	antibacterial	0.94794
CSA2	NZ_JAOQHP010000009.1	29345	70433	41088	40	antiSMASH	T3pks	-	-	-	-
CSA2	NZ_JAOQHP010000009.1	205893	226711	20818	21	antiSMASH	Terpene	-	-	-	-
CSA2	NZ_JAOQHP010000022.1	73750	84128	10378	8	DeepBGC	Saccharide	-	-	-	0.95897
CSA2	NZ_JAOQHP010000001.1	432399	456568	24169	24	antiSMASH_DeepBGC	Betalactone	fengycin	46.67	antibacterial	0.78287
CSA2	NZ_JAOQHP010000001.1	541132	542383	1251	1	DeepBGC	-	-	-	antibacterial	0.70316
CSA2	NZ_JAOQHP010000001.1	712694	716950	4256	3	DeepBGC	Saccharide	-	-	antibacterial	0.75616
CSA2	NZ_JAOQHP010000001.1	722638	727435	4797	5	DeepBGC	Saccharide	-	-	antibacterial	0.85608
CSA2	NZ_JAOQHP010000017.1	47290	61385	14095	11	DeepBGC	Saccharide	-	-	antibacterial	0.85652
CSA2	NZ_JAOQHP010000011.1	20818	44353	23535	18	antiSMASH	LAP	-	-	-	-
CSA2	NZ_JAOQHP010000011.1	109362	112127	2765	4	DeepBGC	Other	-	-	antibacterial	0.75757
CSA2	NZ_JAOQHP010000011.1	113608	115425	1817	2	DeepBGC	-	-	-	antibacterial	0.74466
2RO30	NZ_JAOAQM010000034.1	115354	156442	41088	37	antiSMASH	T3pks	-	-	-	-
2RO30	NZ_JAOAQM010000034.1	295831	316646	20815	20	antiSMASH	Terpene	-	-	-	-
2RO30	NZ_JAOAQM010000023.1	182920	204815	21895	19	antiSMASH	Terpene	cittilin A/cittilin B	7.69	-	-
2RO30	NZ_JAOAQM010000023.1	522896	556409	33513	28	antiSMASH	Ni-siderophore	schizokinen	60	-	-
2RO30	NZ_JAOAQM010000023.1	126248	127316	1068	1	DeepBGC	Other	-	-	antibacterial	0.73071
2RO30	NZ_JAOAQM010000023.1	305809	319908	14099	10	DeepBGC	Saccharide	-	-	antibacterial	0.84403
2RO30	NZ_JAOAQM010000023.1	321226	322390	1164	2	DeepBGC	-	-	-	antibacterial	0.70201
2RO30	NZ_JAOAQM010000023.1	466166	470591	4425	5	DeepBGC	RiPP	-	-	antibacterial	0.79225
2RO30	NZ_JAOAQM010000023.1	492533	495598	3065	2	DeepBGC	Saccharide	-	-	antibacterial	0.77851
2RO30	NZ_JAOAQM010000001.1	597733	621268	23535	17	antiSMASH	LAP	-	-	-	-
2RO30	NZ_JAOAQM010000001.1	2130359	2154527	24168	23	antiSMASH	Betalactone	fengycin	46.67	-	-
2RO30	NZ_JAOAQM010000001.1	306910	308622	1712	2	DeepBGC	-	-	-	cytotoxic	0.89954
2RO30	NZ_JAOAQM010000001.1	660485	664643	4158	4	DeepBGC	-	-	-	antibacterial	0.75999
2RO30	NZ_JAOAQM010000001.1	2029494	2031450	1956	2	DeepBGC	-	-	-	antibacterial	0.74901
2RO30	NZ_JAOAQM010000001.1	2617640	2632582	14942	15	DeepBGC	Saccharide	-	-	antibacterial	0.90367
2RO30	NZ_JAOAQM010000077.1	62982	64217	1235	2	DeepBGC	-	-	-	antibacterial	0.78011
2RO30	NZ_JAOAQM010000012.1	109825	139165	29340	29	DeepBGC	Saccharide	-	-	antibacterial	0.98353
2RO30	NZ_JAOAQM010000012.1	886902	888258	1356	1	DeepBGC	-	-	-	antibacterial	0.71525
p3-SID801	NZ_JAMBDN010000048.1	22167	26722	4555	5	DeepBGC	-	-	-	antibacterial	0.7231
p3-SID801	NZ_JAMBDN010000048.1	30446	34100	3654	3	DeepBGC	-	-	-	antibacterial	0.76508
p3-SID801	NZ_JAMBDN010000010.1	118594	119754	1160	2	DeepBGC	RiPP	-	-	antibacterial	0.7735
p3-SID801	NZ_JAMBDN010000061.1	430	20613	20183	17	DeepBGC	Saccharide	-	-	-	0.94371
p3-SID801	NZ_JAMBDN010000029.1	35537	37312	1775	2	DeepBGC	-	-	-	antibacterial	0.72707
p3-SID801	NZ_JAMBDN010000011.1	93721	99003	5282	6	DeepBGC	Saccharide	-	-	antibacterial	0.75581
p3-SID801	NZ_JAMBDN010000075.1	3393	8752	5359	2	DeepBGC	-	-	-	antibacterial	0.80532
p3-SID801	NZ_JAMBDN010000075.1	12517	14077	1560	1	DeepBGC	-	-	-	antibacterial	0.76626
p3-SID801	NZ_JAMBDN010000039.1	12116	35651	23535	19	antiSMASH	LAP	-	-	-	-
p3-SID801	NZ_JAMBDN010000087.1	191	10430	10239	12	DeepBGC	Saccharide	-	-	-	0.88411
p3-SID801	NZ_JAMBDN010000047.1	16062	30153	14091	10	DeepBGC	Saccharide	-	-	antibacterial	0.83416
p3-SID801	NZ_JAMBDN010000047.1	31431	32595	1164	2	DeepBGC	-	-	-	antibacterial	0.75438
p3-SID801	NZ_JAMBDN010000037.1	5744	29913	24169	24	antiSMASH	Betalactone	fengycin	46.67	-	-
p3-SID801	NZ_JAMBDN010000043.1	24035	44660	20625	24	antiSMASH	Sactipeptide	sporulation killing factor	28.57	-	-
p3-SID801	NZ_JAMBDN010000088.1	322	9180	8858	9	DeepBGC	Polyketide	-	-	antibacterial	0.85057
p3-SID801	NZ_JAMBDN010000005.1	177787	211299	33512	25	antiSMASH	Ni-siderophore	schizokinen	60	-	-
p3-SID801	NZ_JAMBDN010000036.1	38941	41008	2067	2	DeepBGC	Other	-	-	antibacterial	0.79198
p3-SID801	NZ_JAMBDN010000002.1	74126	115214	41088	37	antiSMASH	T3pks	-	-	-	-
p3-SID801	NZ_JAMBDN010000002.1	255930	276748	20818	21	antiSMASH	Terpene	-	-	-	-
p3-SID801	NZ_JAMBDN010000016.1	1	51641	51640	39	antiSMASH_DeepBGC	NRP	bacillibactin/bacillibactin E/bacillibactin F	100	-	0.95634
p3-SID801	NZ_JAMBDN010000035.1	22383	48167	25784	12	antiSMASH_DeepBGC	Lassopeptide	paeninodin	100	-	0.86734
p3-SID801	NZ_JAMBDN010000007.1	118972	140867	21895	18	antiSMASH	Terpene	cittilin A/cittilin B	7.69	-	-
p3-SID801	NZ_JAMBDN010000007.1	61352	62945	1593	2	DeepBGC	Other	-	-	antibacterial	0.7467
p3-SID801	NZ_JAMBDN010000095.1	750	4961	4211	5	DeepBGC	Other	-	-	antibacterial	0.82625
p3-SID801	NZ_JAMBDN010000073.1	7209	9805	2596	2	DeepBGC	Polyketide	-	-	antibacterial-antifungal	0.76845
p3-SID801	NZ_JAMBDN010000073.1	11351	14818	3467	4	DeepBGC	-	-	-	antibacterial	0.73297
p3-SID801	NZ_JAMBDN010000052.1	22855	24125	1270	2	DeepBGC	-	-	-	antibacterial	0.73582
p3-SID801	NZ_JAMBDN010000006.1	1	56882	56881	40	antiSMASH_DeepBGC	NRP	koranimine	100	antibacterial	0.91722
NS1	NZ_CP103291.1	736701	797017	60316	39	antiSMASH_DeepBGC	NRP	koranimine	100	antibacterial	0.90664
NS1	NZ_CP103291.1	3685439	3709382	23943	23	antiSMASH_DeepBGC	Lassopeptide	paeninodin	100	antibacterial	0.97911
NS1	NZ_CP103291.1	2451651	2475820	24169	24	antiSMASH	Betalactone	fengycin	46.67	-	-
NS1	NZ_CP103291.1	3251549	3292637	41088	43	antiSMASH	T3pks	-	-	-	-
NS1	NZ_CP103291.1	3429075	3449893	20818	21	antiSMASH	Terpene	-	-	-	-
NS1	NZ_CP103291.1	4474643	4498178	23535	17	antiSMASH	LAP	-	-	-	-
NS1	NZ_CP103291.1	5130205	5152100	21895	18	antiSMASH	Terpene	-	-	-	-
NS1	NZ_CP103291.1	5474170	5507683	33513	31	antiSMASH	Ni-siderophore	schizokinen	60	-	-
NS1	NZ_CP103291.1	1369487	1372355	2868	4	DeepBGC	Polyketide	-	-	antibacterial	0.77064
NS1	NZ_CP103291.1	2335394	2341779	6385	6	DeepBGC	Polyketide	-	-	antibacterial-antifungal	0.75805
NS1	NZ_CP103291.1	2693764	2696049	2285	2	DeepBGC	-	-	-	antibacterial	0.72876
NS1	NZ_CP103291.1	2700728	2701742	1014	1	DeepBGC	-	-	-	antibacterial	0.71247
NS1	NZ_CP103291.1	2710919	2714058	3139	4	DeepBGC	Saccharide	-	-	antibacterial	0.85465
NS1	NZ_CP103291.1	2888067	2905866	17799	14	DeepBGC	Saccharide	-	-	antibacterial	0.96281
NS1	NZ_CP103291.1	4795470	4800496	5026	6	DeepBGC	-	-	-	cytotoxic	0.8233
NS1	NZ_CP103291.1	5064072	5065666	1594	2	DeepBGC	Other	-	-	antibacterial	0.73505
NS1	NZ_CP103291.1	5263910	5278002	14092	10	DeepBGC	Saccharide	-	-	antibacterial	0.85255
SC112	NZ_JANIOD010000006.1	125917	127909	1992	2	DeepBGC	Polyketide	-	-	antibacterial	0.73411
SC112	NZ_JANIOD010000006.1	130633	132299	1666	2	DeepBGC	-	-	-	cytotoxic	0.8928
SC112	NZ_JANIOD010000005.1	201001	225170	24169	24	antiSMASH	Betalactone	fengycin	46.67	-	-
SC112	NZ_JANIOD010000016.1	10839	51927	41088	41	antiSMASH	T3pks	-	-	-	-
SC112	NZ_JANIOD010000003.1	232044	255579	23535	18	antiSMASH	LAP	-	-	-	-
SC112	NZ_JANIOD010000004.1	163857	185902	22045	20	antiSMASH	Terpene	-	-	-	-
SC112	NZ_JANIOD010000004.1	60575	76966	16391	12	DeepBGC	Saccharide	-	-	antibacterial	0.89557
SC112	NZ_JANIOD010000036.1	5064	12330	7266	6	DeepBGC	-	-	-	antibacterial	0.89418
SC112	NZ_JANIOD010000002.1	70574	73215	2641	3	DeepBGC	Polyketide	-	-	antibacterial-antifungal	0.76479
SC112	NZ_JANIOD010000002.1	78550	82594	4044	3	DeepBGC	Saccharide	-	-	-	0.74534
SC112	NZ_JANIOD010000002.1	88538	93326	4788	5	DeepBGC	Saccharide	-	-	antibacterial	0.84235
SC112	NZ_JANIOD010000002.1	267235	284921	17686	13	DeepBGC	Saccharide	-	-	antibacterial	0.95524
SC112	NZ_JANIOD010000010.1	127421	160933	33512	25	antiSMASH	Ni-siderophore	schizokinen	60	-	-
SC112	NZ_JANIOD010000024.1	400	2817	2417	3	DeepBGC	Polyketide-terpene	-	-	antibacterial	0.86515
SC112	NZ_JANIOD010000015.1	29022	89341	60319	42	antiSMASH_DeepBGC	NRP	koranimine	100	antibacterial	0.89141
SC112	NZ_JANIOD010000011.1	185913	202312	16399	17	antiSMASH	Terpene	-	-	-	-
SC112	NZ_JANIOD010000014.1	34677	65514	30837	20	antiSMASH_DeepBGC	Lassopeptide	paeninodin	100	antibacterial	0.88933
DSM:8801	NZ_JALJWT010000001.1	1469393	1513460	44067	34	antiSMASH_DeepBGC	NRP	meilingmycin	2.17	antibacterial	0.75091
DSM:8801	NZ_JALJWT010000001.1	1676427	1737639	61212	42	antiSMASH_DeepBGC	NRP	koranimine	100	-	0.8873
DSM:8801	NZ_JALJWT010000001.1	4186878	4210822	23944	21	antiSMASH_DeepBGC	Lassopeptide	paeninodin	100	antibacterial	0.94513
DSM:8801	NZ_JALJWT010000001.1	5467434	5488220	20786	21	antiSMASH_DeepBGC	Betalactone	fengycin	46.67	antibacterial	0.79619
DSM:8801	NZ_JALJWT010000001.1	2476501	2510014	33513	28	antiSMASH	Ni-siderophore	schizokinen	60	-	-
DSM:8801	NZ_JALJWT010000001.1	2810553	2832448	21895	18	antiSMASH	Terpene	-	-	-	-
DSM:8801	NZ_JALJWT010000001.1	3485913	3509451	23538	16	antiSMASH	LAP	-	-	-	-
DSM:8801	NZ_JALJWT010000001.1	4401679	4422497	20818	20	antiSMASH	Terpene	-	-	-	-
DSM:8801	NZ_JALJWT010000001.1	4558692	4599780	41088	37	antiSMASH	T3pks	-	-	-	-
DSM:8801	NZ_JALJWT010000001.1	137462	143824	6362	7	DeepBGC	-	-	-	antibacterial	0.76807
DSM:8801	NZ_JALJWT010000001.1	146955	148117	1162	2	DeepBGC	RiPP	-	-	antibacterial	0.78264
DSM:8801	NZ_JALJWT010000001.1	1127042	1130971	3929	5	DeepBGC	Polyketide	-	-	antibacterial	0.78224
DSM:8801	NZ_JALJWT010000001.1	2079026	2085293	6267	9	DeepBGC	RiPP	-	-	-	0.83805
DSM:8801	NZ_JALJWT010000001.1	2698175	2714625	16450	12	DeepBGC	Saccharide	-	-	antibacterial	0.89497
DSM:8801	NZ_JALJWT010000001.1	3162232	3164450	2218	2	DeepBGC	Polyketide	-	-	antibacterial	0.72935
DSM:8801	NZ_JALJWT010000001.1	3167180	3168854	1674	2	DeepBGC	-	-	-	cytotoxic	0.86874
DSM:8801	NZ_JALJWT010000001.1	3413588	3415046	1458	1	DeepBGC	RiPP	-	-	antibacterial	0.72381
DSM:8801	NZ_JALJWT010000001.1	4506442	4509653	3211	4	DeepBGC	Terpene	-	-	cytotoxic	0.90976
DSM:8801	NZ_JALJWT010000001.1	4961595	4976990	15395	13	DeepBGC	Saccharide	-	-	antibacterial	0.9336
DSM:8801	NZ_JALJWT010000001.1	5145658	5160332	14674	15	DeepBGC	Saccharide	-	-	antibacterial	0.82377
2069sda1	NZ_JAMYWV010000001.1	215883	267763	51880	40	antiSMASH_DeepBGC	NRP	bacillibactin/bacillibactin E/bacillibactin F	100	-	0.94897
2069sda1	NZ_JAMYWV010000001.1	695598	755914	60316	42	antiSMASH_DeepBGC	NRP	koranimine	100	antibacterial	0.93328
2069sda1	NZ_JAMYWV010000001.1	2400088	2424257	24169	24	antiSMASH	Betalactone	fengycin	46.67	-	-
2069sda1	NZ_JAMYWV010000001.1	3252668	3293756	41088	37	antiSMASH	T3pks	-	-	-	-
2069sda1	NZ_JAMYWV010000001.1	3434480	3455298	20818	21	antiSMASH	Terpene	-	-	-	-
2069sda1	NZ_JAMYWV010000001.1	3813523	3836496	22973	28	antiSMASH	Sactipeptide	sporulation killing factor	28.57	-	-
2069sda1	NZ_JAMYWV010000001.1	4453441	4476976	23535	19	antiSMASH	LAP	-	-	-	-
2069sda1	NZ_JAMYWV010000001.1	5105710	5127605	21895	18	antiSMASH	Terpene	cittilin A/cittilin B	7.69	-	-
2069sda1	NZ_JAMYWV010000001.1	5436880	5470392	33512	26	antiSMASH	Ni-siderophore	schizokinen	75	-	-
2069sda1	NZ_JAMYWV010000001.1	1962598	1963957	1359	1	DeepBGC	-	-	-	antibacterial	0.74229
2069sda1	NZ_JAMYWV010000001.1	2569159	2570934	1775	2	DeepBGC	-	-	-	antibacterial	0.7305
2069sda1	NZ_JAMYWV010000001.1	2676027	2677197	1170	1	DeepBGC	-	-	-	antibacterial	0.71138
2069sda1	NZ_JAMYWV010000001.1	3671243	3696418	25175	21	DeepBGC	Saccharide	-	-	antibacterial	0.97377
2069sda1	NZ_JAMYWV010000001.1	4759484	4763459	3975	5	DeepBGC	-	-	-	cytotoxic	0.8675
2069sda1	NZ_JAMYWV010000001.1	5230819	5244910	14091	10	DeepBGC	Saccharide	-	-	antibacterial	0.85269
KF19	NZ_CP085514.1	671876	732199	60323	35	antiSMASH_DeepBGC	NRP	koranimine	100	-	0.90613
KF19	NZ_CP085514.1	892974	937041	44067	36	antiSMASH_DeepBGC	NRP	meilingmycin	2.17	antibacterial	0.75187
KF19	NZ_CP085514.1	3560127	3599640	39513	17	antiSMASH_DeepBGC	Lassopeptide	paeninodin	100	antibacterial	0.9534
KF19	NZ_CP085514.1	4527331	4569871	42540	39	antiSMASH_DeepBGC	T1pks	hapalosin	40	-	0.92524
KF19	NZ_CP085514.1	2374984	2399153	24169	25	antiSMASH	Betalactone	fengycin	46.67	-	-
KF19	NZ_CP085514.1	3165848	3206936	41088	38	antiSMASH	T3pks	-	-	-	-
KF19	NZ_CP085514.1	3342401	3363219	20818	20	antiSMASH	Terpene	-	-	-	-
KF19	NZ_CP085514.1	4303043	4326581	23538	18	antiSMASH	LAP	-	-	-	-
KF19	NZ_CP085514.1	4944154	4966049	21895	19	antiSMASH	Terpene	cittilin A/cittilin B	7.69	-	-
KF19	NZ_CP085514.1	5273896	5307409	33513	26	antiSMASH	Ni-siderophore	schizokinen	60	-	-
KF19	NZ_CP085514.1	1314976	1317839	2863	4	DeepBGC	Polyketide	-	-	antibacterial	0.77566
KF19	NZ_CP085514.1	2113832	2115083	1251	2	DeepBGC	-	-	-	antibacterial	0.71029
KF19	NZ_CP085514.1	2115985	2124622	8637	7	DeepBGC	-	-	-	antibacterial	0.84228
KF19	NZ_CP085514.1	2668774	2673127	4353	5	DeepBGC	Saccharide	-	-	antibacterial	0.82961
KF19	NZ_CP085514.1	2820933	2847885	26952	22	DeepBGC	Saccharide	-	-	antibacterial	0.95908
KF19	NZ_CP085514.1	4886830	4888825	1995	3	DeepBGC	Other	-	-	antibacterial	0.82145
KF19	NZ_CP085514.1	5072321	5073425	1104	1	DeepBGC	Saccharide	-	-	antibacterial	0.73283
KF19	NZ_CP085514.1	5077284	5086412	9128	6	DeepBGC	Saccharide	-	-	antibacterial	0.85609
KF3	NZ_CP085397.1	697519	757835	60316	41	antiSMASH_DeepBGC	NRP	koranimine	100	antibacterial	0.93671
KF3	NZ_CP085397.1	3812709	3836694	23985	20	antiSMASH_DeepBGC	Lassopeptide	paeninodin	100	antibacterial	0.9656
KF3	NZ_CP085397.1	903250	947317	44067	36	antiSMASH	NRP	-	-	-	-
KF3	NZ_CP085397.1	2440345	2464514	24169	19	antiSMASH	Betalactone	fengycin	46.67	-	-
KF3	NZ_CP085397.1	3415691	3456779	41088	41	antiSMASH	T3pks	-	-	-	-
KF3	NZ_CP085397.1	3595539	3616357	20818	21	antiSMASH	Terpene	-	-	-	-
KF3	NZ_CP085397.1	4632859	4656397	23538	18	antiSMASH	LAP	-	-	-	-
KF3	NZ_CP085397.1	5274483	5296378	21895	18	antiSMASH	Terpene	-	-	-	-
KF3	NZ_CP085397.1	5587508	5621021	33513	26	antiSMASH	Ni-siderophore	schizokinen	60	-	-
KF3	NZ_CP085397.1	865064	867012	1948	2	DeepBGC	Polyketide	-	-	inhibitor	0.74471
KF3	NZ_CP085397.1	1866139	1905231	39092	40	DeepBGC	-	-	-	antibacterial	0.91712
KF3	NZ_CP085397.1	2003062	2004280	1218	1	DeepBGC	Polyketide-terpene	-	-	antibacterial	0.80014
KF3	NZ_CP085397.1	2825329	2826520	1191	1	DeepBGC	Polyketide	-	-	antibacterial-antifungal	0.717
KF3	NZ_CP085397.1	2832865	2836917	4052	3	DeepBGC	Saccharide	-	-	-	0.73209
KF3	NZ_CP085397.1	2842601	2847645	5044	5	DeepBGC	Saccharide	-	-	antibacterial	0.84167
KF3	NZ_CP085397.1	2993247	3014353	21106	18	DeepBGC	Saccharide	-	-	-	0.96414
KF3	NZ_CP085397.1	5383999	5399227	15228	11	DeepBGC	Saccharide	-	-	antibacterial	0.85507
CK6	NZ_CP085395.1	719903	780219	60316	43	antiSMASH_DeepBGC	NRP	koranimine	100	antibacterial	0.90399
CK6	NZ_CP085395.1	2686858	2711027	24169	22	antiSMASH	Betalactone	fengycin	46.67	-	-
CK6	NZ_CP085395.1	3631988	3673076	41088	36	antiSMASH	T3pks	-	-	-	-
CK6	NZ_CP085395.1	3819308	3840126	20818	21	antiSMASH	Terpene	-	-	-	-
CK6	NZ_CP085395.1	4932689	4956224	23535	19	antiSMASH	LAP	-	-	-	-
CK6	NZ_CP085395.1	5633822	5655717	21895	18	antiSMASH	Terpene	cittilin A/cittilin B	7.69	-	-
CK6	NZ_CP085395.1	6008725	6042237	33512	26	antiSMASH	Ni-siderophore	schizokinen	60	-	-
CK6	NZ_CP085395.1	1025064	1029000	3936	4	DeepBGC	-	-	-	antibacterial	0.71314
CK6	NZ_CP085395.1	1032045	1046915	14870	13	DeepBGC	Saccharide	-	-	antibacterial	0.80758
CK6	NZ_CP085395.1	1437187	1439412	2225	2	DeepBGC	Polyketide	-	-	antibacterial	0.7478
CK6	NZ_CP085395.1	2299366	2317447	18081	19	DeepBGC	-	-	-	antibacterial	0.87685
CK6	NZ_CP085395.1	2565506	2566898	1392	1	DeepBGC	-	-	-	antibacterial	0.74768
CK6	NZ_CP085395.1	2575735	2576776	1041	3	DeepBGC	Terpene	-	-	antibacterial	0.71409
CK6	NZ_CP085395.1	3209542	3220614	11072	9	DeepBGC	Saccharide	-	-	antibacterial	0.89531
CK6	NZ_CP085395.1	4071624	4141305	69681	74	DeepBGC	Saccharide	-	-	-	0.91834
CK6	NZ_CP085395.1	5292456	5297697	5241	6	DeepBGC	-	-	-	cytotoxic	0.82947
CK6	NZ_CP085395.1	5772874	5786964	14090	10	DeepBGC	Saccharide	-	-	antibacterial	0.83832
CK6	NZ_CP085395.1	5788243	5789407	1164	2	DeepBGC	-	-	-	antibacterial	0.71052
CK6	NZ_CP085395.1	5975919	5981220	5301	4	DeepBGC	Saccharide	-	-	antibacterial	0.78925
MER 73	NZ_JAMAUU010000031.1	225	37243	37018	46	DeepBGC	Saccharide	-	-	antibacterial	0.85135
MER 73	NZ_JAMAUU010000008.1	72911	133225	60314	44	antiSMASH_DeepBGC	NRP	koranimine	100	-	0.93187
MER 73	NZ_JAMAUU010000023.1	46211	47642	1431	1	DeepBGC	-	-	-	antibacterial	0.73793
MER 73	NZ_JAMAUU010000023.1	55350	57572	2222	3	DeepBGC	-	-	-	cytotoxic	0.82998
MER 73	NZ_JAMAUU010000009.1	127836	161348	33512	27	antiSMASH	Ni-siderophore	schizokinen	75	-	-
MER 73	NZ_JAMAUU010000006.1	38648	79736	41088	38	antiSMASH	T3pks	-	-	-	-
MER 73	NZ_JAMAUU010000006.1	216204	237022	20818	21	antiSMASH	Terpene	-	-	-	-
MER 73	NZ_JAMAUU010000004.1	389	17091	16702	14	DeepBGC	Saccharide	-	-	-	0.8333
MER 73	NZ_JAMAUU010000004.1	182774	208851	26077	23	DeepBGC	Saccharide	-	-	antibacterial	0.96444
MER 73	NZ_JAMAUU010000012.1	102818	124925	22107	17	antiSMASH	LAP	-	-	-	-
MER 73	NZ_JAMAUU010000024.1	3537	4800	1263	1	DeepBGC	-	-	-	antibacterial	0.71344
MER 73	NZ_JAMAUU010000024.1	7712	9481	1769	3	DeepBGC	-	-	-	antibacterial	0.7436
MER 73	NZ_JAMAUU010000003.1	99814	123775	23961	23	antiSMASH_DeepBGC	Lassopeptide	paeninodin	100	antibacterial	0.97225
MER 73	NZ_JAMAUU010000032.1	28641	29844	1203	1	DeepBGC	Other	-	-	antibacterial	0.73102
MER 73	NZ_JAMAUU010000005.1	184127	206022	21895	18	antiSMASH	Terpene	cittilin A/cittilin B	7.69	-	-
MER 73	NZ_JAMAUU010000005.1	305722	319812	14090	10	DeepBGC	Saccharide	-	-	antibacterial	0.84739
MER 73	NZ_JAMAUU010000002.1	268975	293144	24169	25	antiSMASH_DeepBGC	Betalactone	fengycin	46.67	antibacterial	0.75337
MER 73	NZ_JAMAUU010000002.1	147441	148833	1392	1	DeepBGC	-	-	-	antibacterial	0.75598
A1E2GFP_S2	NZ_JAMBMP010000019.1	61680	72258	10578	12	antiSMASH	RiPP-like	-	-	-	-
A1E2GFP_S2	NZ_JAMBMP010000019.1	44234	46370	2136	3	DeepBGC	-	-	-	antibacterial	0.78673
A1E2GFP_S2	NZ_JAMBMP010000009.1	15148	34764	19616	17	DeepBGC	Saccharide	-	-	antibacterial	0.91539
A1E2GFP_S2	NZ_JAMBMP010000012.1	1	25368	25367	18	antiSMASH	Betalactone	-	-	-	-
A1E2GFP_S2	NZ_JAMBMP010000012.1	90201	93804	3603	3	DeepBGC	Polyketide	-	-	antibacterial-antifungal	0.75614
A1E2GFP_S2	NZ_JAMBMP010000012.1	98592	102613	4021	3	DeepBGC	Saccharide	-	-	-	0.74589
A1E2GFP_S2	NZ_JAMBMP010000012.1	107421	113116	5695	6	DeepBGC	Saccharide	-	-	antibacterial	0.81849
A1E2GFP_S2	NZ_JAMBMP010000001.1	219323	243492	24169	24	antiSMASH	Betalactone	fengycin	46.67	-	-
A1E2GFP_S2	NZ_JAMBMP010000003.1	197846	219741	21895	20	antiSMASH	Terpene	cittilin A/cittilin B	7.69	-	-
A1E2GFP_S2	NZ_JAMBMP010000003.1	539138	572651	33513	25	antiSMASH	Ni-siderophore	schizokinen	60	-	-
A1E2GFP_S2	NZ_JAMBMP010000003.1	316258	330351	14093	10	DeepBGC	Saccharide	-	-	antibacterial	0.8518
A1E2GFP_S2	NZ_JAMBMP010000003.1	331622	332786	1164	2	DeepBGC	-	-	-	antibacterial	0.70154
A1E2GFP_S2	NZ_JAMBMP010000003.1	477567	481030	3463	4	DeepBGC	RiPP	-	-	antibacterial	0.76522
A1E2GFP_S2	NZ_JAMBMP010000003.1	501762	504826	3064	2	DeepBGC	Saccharide	-	-	antibacterial	0.82744
A1E2GFP_S2	NZ_JAMBMP010000017.1	41059	92939	51880	39	antiSMASH_DeepBGC	NRP	bacillibactin/bacillibactin E/bacillibactin F	100	-	0.95582
A1E2GFP_S2	NZ_JAMBMP010000007.1	70079	130398	60319	39	antiSMASH_DeepBGC	NRP	koranimine	100	antibacterial	0.9301
A1E2GFP_S2	NZ_JAMBMP010000007.1	194950	237135	42185	38	antiSMASH_DeepBGC	Hr-t2pks	-	-	-	0.89863
A1E2GFP_S2	NZ_JAMBMP010000007.1	297030	308383	11353	14	DeepBGC	RiPP	-	-	antibacterial	0.90828
A1E2GFP_S2	NZ_JAMBMP010000030.1	760	2788	2028	3	DeepBGC	-	-	-	antibacterial	0.76472
A1E2GFP_S2	NZ_JAMBMP010000030.1	25498	29196	3698	5	DeepBGC	Other	-	-	antibacterial	0.76246
A1E2GFP_S2	NZ_JAMBMP010000004.1	88627	129715	41088	38	antiSMASH	T3pks	-	-	-	-
A1E2GFP_S2	NZ_JAMBMP010000004.1	269546	290364	20818	21	antiSMASH	Terpene	-	-	-	-
A1E2GFP_S2	NZ_JAMBMP010000004.1	489957	521478	31521	29	DeepBGC	Saccharide	-	-	-	0.94327
A1E2GFP_S2	NZ_JAMBMP010000016.1	73651	97192	23541	15	antiSMASH	LAP	-	-	-	-
A1E2GFP_S2	NZ_JAMBMP010000014.1	36494	37530	1036	3	DeepBGC	-	-	-	antibacterial	0.78695
A1E2GFP_S2	NZ_JAMBMP010000029.1	17530	18889	1359	1	DeepBGC	-	-	-	antibacterial	0.71249
A1E2GFP_S2	NZ_JAMBMP010000029.1	25663	28080	2417	3	DeepBGC	Polyketide	-	-	antibacterial-antifungal	0.80439
A1E2GFP_S2	NZ_JAMBMP010000031.1	2668	3736	1068	2	DeepBGC	-	-	-	antibacterial	0.77526
A1E2GFP_S2	NZ_JAMBMP010000031.1	4859	9060	4201	5	DeepBGC	Saccharide	-	-	antibacterial	0.74144
A1E2GFP_S2	NZ_JAMBMP010000010.1	14917	16522	1605	2	DeepBGC	Other	-	-	-	0.85221
A1E2GFP_S2	NZ_JAMBMP010000002.1	138629	160956	22327	19	DeepBGC	-	-	-	antibacterial	0.82777
A1E2WT_S1	NZ_JAMBMO010000039.1	517	16115	15598	14	DeepBGC	Polyketide	-	-	antibacterial	0.7897
A1E2WT_S1	NZ_JAMBMO010000016.1	73706	79360	5654	4	DeepBGC	-	-	-	antibacterial	0.78437
A1E2WT_S1	NZ_JAMBMO010000001.1	539541	540564	1023	2	DeepBGC	Saccharide	-	-	antibacterial	0.71767
A1E2WT_S1	NZ_JAMBMO010000001.1	543867	545262	1395	1	DeepBGC	Polyketide-terpene	-	-	antibacterial	0.75076
A1E2WT_S1	NZ_JAMBMO010000006.1	90600	111418	20818	21	antiSMASH	Terpene	-	-	-	-
A1E2WT_S1	NZ_JAMBMO010000006.1	247813	288901	41088	39	antiSMASH	T3pks	-	-	-	-
A1E2WT_S1	NZ_JAMBMO010000006.1	196337	199225	2888	5	DeepBGC	Terpene	-	-	cytotoxic	0.89638
A1E2WT_S1	NZ_JAMBMO010000045.1	383	12227	11844	12	DeepBGC	Polyketide	-	-	antibacterial	0.91566
A1E2WT_S1	NZ_JAMBMO010000023.1	41979	45209	3230	3	DeepBGC	Polyketide	-	-	antibacterial	0.74395
A1E2WT_S1	NZ_JAMBMO010000023.1	46069	48010	1941	3	DeepBGC	-	-	-	cytotoxic	0.84014
A1E2WT_S1	NZ_JAMBMO010000003.1	203097	214311	11214	12	DeepBGC	Saccharide	-	-	antibacterial	0.79135
A1E2WT_S1	NZ_JAMBMO010000003.1	388077	407867	19790	17	DeepBGC	Saccharide	-	-	antibacterial	0.89648
A1E2WT_S1	NZ_JAMBMO010000040.1	8873	16215	7342	9	DeepBGC	-	-	-	antibacterial	0.82007
A1E2WT_S1	NZ_JAMBMO010000009.1	59238	65941	6703	8	DeepBGC	-	-	-	antibacterial	0.8099
A1E2WT_S1	NZ_JAMBMO010000009.1	68693	69855	1162	2	DeepBGC	RiPP	-	-	antibacterial	0.71659
A1E2WT_S1	NZ_JAMBMO010000009.1	232390	235623	3233	4	DeepBGC	-	-	-	antibacterial	0.77067
A1E2WT_S1	NZ_JAMBMO010000034.1	8789	28406	19617	15	antiSMASH	Ni-siderophore	schizokinen	60	-	-
A1E2WT_S1	NZ_JAMBMO010000005.1	230889	291208	60319	41	antiSMASH_DeepBGC	NRP	koranimine	100	antibacterial	0.89925
A1E2WT_S1	NZ_JAMBMO010000012.1	3207	45707	42500	41	DeepBGC	Saccharide	-	-	-	0.93407
A1E2WT_S1	NZ_JAMBMO010000022.1	5630	7391	1761	2	DeepBGC	-	-	-	antibacterial	0.71758
A1E2WT_S1	NZ_JAMBMO010000036.1	1	15294	15293	11	antiSMASH	LAP	-	-	-	-
A1E2WT_S1	NZ_JAMBMO010000002.1	306996	328891	21895	19	antiSMASH	Terpene	-	-	-	-
A1E2WT_S1	NZ_JAMBMO010000002.1	201642	218050	16408	12	DeepBGC	Saccharide	-	-	antibacterial	0.8982
A1E2WT_S1	NZ_JAMBMO010000008.1	21422	45591	24169	24	antiSMASH	Betalactone	fengycin	46.67	-	-
A3E1GFP_S4	NZ_JAMBMN010000026.1	5630	7391	1761	2	DeepBGC	-	-	-	antibacterial	0.71775
A3E1GFP_S4	NZ_JAMBMN010000031.1	6171	8670	2499	3	DeepBGC	-	-	-	antibacterial	0.78612
A3E1GFP_S4	NZ_JAMBMN010000019.1	37156	40185	3029	2	DeepBGC	Polyketide	-	-	antibacterial-antifungal	0.78282
A3E1GFP_S4	NZ_JAMBMN010000005.1	99402	110616	11214	12	DeepBGC	Saccharide	-	-	antibacterial	0.79128
A3E1GFP_S4	NZ_JAMBMN010000005.1	284382	304172	19790	17	DeepBGC	Saccharide	-	-	antibacterial	0.89648
A3E1GFP_S4	NZ_JAMBMN010000039.1	8881	24174	15293	11	antiSMASH	LAP	-	-	-	-
A3E1GFP_S4	NZ_JAMBMN010000017.1	73706	79360	5654	4	DeepBGC	-	-	-	antibacterial	0.78437
A3E1GFP_S4	NZ_JAMBMN010000012.1	107498	149998	42500	41	DeepBGC	Saccharide	-	-	-	0.95322
A3E1GFP_S4	NZ_JAMBMN010000007.1	210095	234264	24169	24	antiSMASH	Betalactone	fengycin	46.67	-	-
A3E1GFP_S4	NZ_JAMBMN010000004.1	27608	68696	41088	39	antiSMASH	T3pks	-	-	-	-
A3E1GFP_S4	NZ_JAMBMN010000004.1	205091	225909	20818	21	antiSMASH	Terpene	-	-	-	-
A3E1GFP_S4	NZ_JAMBMN010000003.1	230897	291216	60319	41	antiSMASH_DeepBGC	NRP	koranimine	100	antibacterial	0.89913
A3E1GFP_S4	NZ_JAMBMN010000001.1	2578	3973	1395	1	DeepBGC	Polyketide-terpene	-	-	antibacterial	0.81311
A3E1GFP_S4	NZ_JAMBMN010000038.1	1	19618	19617	15	antiSMASH	Ni-siderophore	schizokinen	60	-	-
A3E1GFP_S4	NZ_JAMBMN010000008.1	37760	52973	15213	11	DeepBGC	Saccharide	-	-	antibacterial	0.84448
A3E1GFP_S4	NZ_JAMBMN010000008.1	54252	55416	1164	2	DeepBGC	-	-	-	antibacterial	0.70255
A3E1GFP_S4	NZ_JAMBMN010000014.1	59238	65941	6703	8	DeepBGC	-	-	-	antibacterial	0.80924
A3E1GFP_S4	NZ_JAMBMN010000014.1	68693	69855	1162	2	DeepBGC	RiPP	-	-	antibacterial	0.71567
A3E1GFP_S4	NZ_JAMBMN010000011.1	131235	153130	21895	19	antiSMASH	Terpene	-	-	-	-
A3E1GFP_S4	NZ_JAMBMN010000011.1	64780	66774	1994	3	DeepBGC	Other	-	-	antibacterial	0.81064
A3E1GFP_S4	NZ_JAMBMN010000037.1	1757	3359	1602	1	DeepBGC	Polyketide	-	-	antibacterial	0.71436
A3E1WT_S3	NZ_JAMBMM010000031.1	1	15292	15291	9	antiSMASH	LAP	-	-	-	-
A3E1WT_S3	NZ_JAMBMM010000021.1	61680	72258	10578	12	antiSMASH	RiPP-like	-	-	-	-
A3E1WT_S3	NZ_JAMBMM010000021.1	44234	46370	2136	3	DeepBGC	-	-	-	antibacterial	0.78673
A3E1WT_S3	NZ_JAMBMM010000001.1	88849	129937	41088	38	antiSMASH	T3pks	-	-	-	-
A3E1WT_S3	NZ_JAMBMM010000001.1	269768	290586	20818	21	antiSMASH	Terpene	-	-	-	-
A3E1WT_S3	NZ_JAMBMM010000001.1	490190	521711	31521	29	DeepBGC	Saccharide	-	-	-	0.94327
A3E1WT_S3	NZ_JAMBMM010000011.1	140027	145807	5780	5	DeepBGC	Polyketide	-	-	antibacterial	0.79238
A3E1WT_S3	NZ_JAMBMM010000003.1	197846	219741	21895	20	antiSMASH	Terpene	cittilin A/cittilin B	7.69	-	-
A3E1WT_S3	NZ_JAMBMM010000003.1	316258	330351	14093	10	DeepBGC	Saccharide	-	-	antibacterial	0.85182
A3E1WT_S3	NZ_JAMBMM010000003.1	331622	332786	1164	2	DeepBGC	-	-	-	antibacterial	0.70154
A3E1WT_S3	NZ_JAMBMM010000013.1	73910	75132	1222	2	DeepBGC	-	-	-	antibacterial	0.72487
A3E1WT_S3	NZ_JAMBMM010000019.1	3879	55759	51880	39	antiSMASH_DeepBGC	NRP	bacillibactin/bacillibactin E/bacillibactin F	100	-	0.92389
A3E1WT_S3	NZ_JAMBMM010000014.1	36494	37530	1036	3	DeepBGC	-	-	-	antibacterial	0.78695
A3E1WT_S3	NZ_JAMBMM010000037.1	2668	3736	1068	2	DeepBGC	-	-	-	antibacterial	0.77526
A3E1WT_S3	NZ_JAMBMM010000037.1	4859	9060	4201	5	DeepBGC	Saccharide	-	-	antibacterial	0.74144
A3E1WT_S3	NZ_JAMBMM010000043.1	1	5011	5010	6	antiSMASH_DeepBGC	Hr-t2pks	-	-	-	0.98543
A3E1WT_S3	NZ_JAMBMM010000036.1	73	3771	3698	5	DeepBGC	Other	-	-	antibacterial	0.78614
A3E1WT_S3	NZ_JAMBMM010000036.1	4873	10864	5991	5	DeepBGC	-	-	-	antibacterial	0.78176
A3E1WT_S3	NZ_JAMBMM010000036.1	13292	29136	15844	17	DeepBGC	Saccharide	-	-	-	0.7769
A3E1WT_S3	NZ_JAMBMM010000008.1	99148	100621	1473	1	DeepBGC	-	-	-	antibacterial	0.73233
A3E1WT_S3	NZ_JAMBMM010000008.1	109670	111065	1395	1	DeepBGC	Polyketide-terpene	-	-	antibacterial	0.77375
A3E1WT_S3	NZ_JAMBMM010000008.1	175068	176513	1445	3	DeepBGC	Polyketide	-	-	antibacterial	0.71514
A3E1WT_S3	NZ_JAMBMM010000017.1	11581	45094	33513	25	antiSMASH	Ni-siderophore	schizokinen	60	-	-
A3E1WT_S3	NZ_JAMBMM010000017.1	77178	91651	14473	13	DeepBGC	Saccharide	-	-	antibacterial	0.89633
A3E1WT_S3	NZ_JAMBMM010000002.1	959	25128	24169	24	antiSMASH	Betalactone	fengycin	46.67	-	-
A3E1WT_S3	NZ_JAMBMM010000012.1	1	25872	25871	19	antiSMASH	Betalactone	-	-	-	-
A3E1WT_S3	NZ_JAMBMM010000012.1	90705	94308	3603	3	DeepBGC	Polyketide	-	-	antibacterial-antifungal	0.75551
A3E1WT_S3	NZ_JAMBMM010000012.1	99096	103117	4021	3	DeepBGC	Saccharide	-	-	-	0.74567
A3E1WT_S3	NZ_JAMBMM010000012.1	107925	113620	5695	6	DeepBGC	Saccharide	-	-	antibacterial	0.81833
A3E1WT_S3	NZ_JAMBMM010000034.1	17530	18889	1359	1	DeepBGC	-	-	-	antibacterial	0.71249
A3E1WT_S3	NZ_JAMBMM010000034.1	25663	28080	2417	3	DeepBGC	Polyketide	-	-	antibacterial-antifungal	0.80439
A3E1WT_S3	NZ_JAMBMM010000010.1	15148	34764	19616	17	DeepBGC	Saccharide	-	-	antibacterial	0.91539
A3E1WT_S3	NZ_JAMBMM010000009.1	70079	130398	60319	38	antiSMASH_DeepBGC	NRP	koranimine	100	antibacterial	0.9301
Aquil_B7	NZ_JAKXDY010000009.1	96781	124223	27442	26	antiSMASH	Lanthipeptide	-	-	-	-
Aquil_B7	NZ_JAKXDY010000006.1	72206	132525	60319	42	antiSMASH_DeepBGC	NRP	koranimine	100	antibacterial	0.93813
Aquil_B7	NZ_JAKXDY010000006.1	287891	291837	3946	4	DeepBGC	RiPP	-	-	antibacterial	0.75704
Aquil_B7	NZ_JAKXDY010000022.1	188	5111	4923	5	DeepBGC	Polyketide	-	-	antibacterial	0.76041
Aquil_B7	NZ_JAKXDY010000022.1	5917	11903	5986	5	DeepBGC	Polyketide	-	-	antibacterial	0.77358
Aquil_B7	NZ_JAKXDY010000026.1	730	2447	1717	3	DeepBGC	-	-	-	antibacterial	0.80858
Aquil_B7	NZ_JAKXDY010000004.1	457445	464794	7349	7	DeepBGC	Other	-	-	-	0.87967
Aquil_B7	NZ_JAKXDY010000007.1	127422	130707	3285	3	DeepBGC	Polyketide	-	-	antibacterial	0.75308
Aquil_B7	NZ_JAKXDY010000007.1	131567	133776	2209	3	DeepBGC	-	-	-	cytotoxic	0.84622
Aquil_B7	NZ_JAKXDY010000007.1	240910	255205	14295	14	DeepBGC	Saccharide	-	-	-	0.85715
Aquil_B7	NZ_JAKXDY010000007.1	261337	272834	11497	17	DeepBGC	Other	-	-	antibacterial	0.82325
Aquil_B7	NZ_JAKXDY010000001.1	732281	759465	27184	18	antiSMASH_DeepBGC	Lassopeptide	paeninodin	100	antibacterial	0.96505
Aquil_B7	NZ_JAKXDY010000001.1	324795	365883	41088	38	antiSMASH	T3pks	-	-	-	-
Aquil_B7	NZ_JAKXDY010000001.1	501448	522266	20818	21	antiSMASH	Terpene	-	-	-	-
Aquil_B7	NZ_JAKXDY010000001.1	1485492	1509027	23535	21	antiSMASH	LAP	-	-	-	-
Aquil_B7	NZ_JAKXDY010000003.1	192907	214802	21895	20	antiSMASH	Terpene	-	-	-	-
Aquil_B7	NZ_JAKXDY010000003.1	537515	571027	33512	25	antiSMASH	Ni-siderophore	schizokinen	60	-	-
Aquil_B7	NZ_JAKXDY010000003.1	126834	128828	1994	3	DeepBGC	Other	-	-	antibacterial	0.79036
Aquil_B7	NZ_JAKXDY010000003.1	302303	317532	15229	11	DeepBGC	Saccharide	-	-	antibacterial	0.85171
Aquil_B7	NZ_JAKXDY010000002.1	309157	333326	24169	24	antiSMASH	Betalactone	fengycin	46.67	-	-
Aquil_B7	NZ_JAKXDY010000002.1	573112	577153	4041	3	DeepBGC	Saccharide	-	-	antibacterial	0.71111
Aquil_B7	NZ_JAKXDY010000002.1	583533	587856	4323	5	DeepBGC	Saccharide	-	-	antibacterial	0.8659
Aquil_B7	NZ_JAKXDY010000002.1	774479	775741	1262	3	DeepBGC	Saccharide	-	-	antibacterial	0.76144
JHS1	NZ_CP091882.1	718549	778871	60322	45	antiSMASH_DeepBGC	NRP	koranimine	100	antibacterial	0.89297
JHS1	NZ_CP091882.1	960727	1004794	44067	32	antiSMASH_DeepBGC	NRP	meilingmycin	2.17	antibacterial	0.80207
JHS1	NZ_CP091882.1	3729518	3765779	36261	23	antiSMASH_DeepBGC	Lassopeptide	paeninodin	100	antibacterial	0.95203
JHS1	NZ_CP091882.1	2496948	2521117	24169	23	antiSMASH	Betalactone	fengycin	46.67	-	-
JHS1	NZ_CP091882.1	3329574	3370662	41088	39	antiSMASH	T3pks	-	-	-	-
JHS1	NZ_CP091882.1	3507648	3528466	20818	21	antiSMASH	Terpene	-	-	-	-
JHS1	NZ_CP091882.1	4493504	4517039	23535	19	antiSMASH	LAP	-	-	-	-
JHS1	NZ_CP091882.1	5174213	5196108	21895	19	antiSMASH	Terpene	-	-	-	-
JHS1	NZ_CP091882.1	5486967	5520479	33512	26	antiSMASH	Ni-siderophore	schizokinen	60	-	-
JHS1	NZ_CP091882.1	2201062	2202313	1251	2	DeepBGC	-	-	-	antibacterial	0.72875
JHS1	NZ_CP091882.1	2203231	2211886	8655	8	DeepBGC	-	-	-	antibacterial	0.7988
JHS1	NZ_CP091882.1	2733718	2750926	17208	16	DeepBGC	Saccharide	-	-	antibacterial	0.77923
JHS1	NZ_CP091882.1	2757308	2758397	1089	2	DeepBGC	Saccharide	-	-	antibacterial	0.8752
JHS1	NZ_CP091882.1	5108974	5110567	1593	2	DeepBGC	Other	-	-	antibacterial	0.76627
JHS1	NZ_CP091882.1	5283598	5298801	15203	11	DeepBGC	Saccharide	-	-	antibacterial	0.85206
JHS1	NZ_CP091883.1	2788	10603	7815	7	DeepBGC	-	-	-	antibacterial	0.73265

## Sheet: Table_S8
Table S8.The abundance of known BGCs among the studied genomes.
Known BGC	Frequency
SF2575	1
amyloliquecidin GF610	1
bacillopaline	1
desmamide	1
hapalosin	1
napsamycin	1
resistomycin	1
sporulation killing factor	4
bacillibactin	7
cittilin	16
meilingmycin	19
paeninodin	37
fengycin	50
koranimine	50
schizokinen	51

## Sheet: Table_S9
Table S9. The percentage of predicted chemical classes in the overall sets of identified BGCs.
Chemical class	Frequency	Percentage
Polyketide-terpene	22	1.77
Lassopeptide	37	2.98
LAP	51	4.11
Ni-siderophore	51	4.11
T3pks	51	4.11
RiPP	52	4.19
Betalactone	54	4.35
NRP	91	7.34
Terpene	118	9.52
Polyketide	142	11.45
Saccharide	218	17.58
Other	353	28.47

## Sheet: Table_S10
Table S10.The frequency of BGC types according to their activities and annotations. The classification is predominantly based on the predicted biological activity. If no activity was predicted, the BGC is marked as a known cluster (in case it exists) or other (lacking known hits and putative activities)
BGC type	Frequency	Percentage
antibacterial-inhibitor	1	0.08
inhibitor	18	1.45
antibacterial-antifungal	35	2.82
cytotoxic	41	3.31
known cluster	145	11.69
other	271	21.85
antibacterial	729	58.79
